# Supplementary material for: Differences in molecular evolutionary rates among microRNAs in the human and chimpanzee genomes
Source: BMC Genomics. 2016 Jul 29;17:528. doi: 10.1186/s12864-016-2863-3 (PMC4966751; doi:10.1186/s12864-016-2863-3)
Supplement: Additional file 1: Table S1. — Statistics for miRNA tested in Tajima’s Relative Rate Test and HyPHY analyses. Type, Mapping result in PT4 (100 means perfect match). L.hg19, length of miRNAs in humans. True_length, Length trully informative. Median p-value indicates the median of 100 p-values obtained from HyPHY analysis. pVal.Tajimas indicates the p-value of the Tajima’s RRT. Qvalue, q-value calculation of the previous distribution of p-values. Type indicates whether miRNA map using BLAT in all all species (TOTAL), only in chimpanzee (NOMAP_PA2) or only in orang-utan (NOMAP_PT4). Mut, number of substitutions found in each branch. Categories: Number of copies (M), primate-specificity (P), localization in genome (L1), localization within genes (L2) and clustering (C). Table S2. Functional enrichment analysis of TargetScan predicted target genes for miRNAs with significant results on Tajima’s test. The classic Fisher’s test and 1000 randomizations of groups of ten miRNAs was used for the analysis of hsa-mir-3691, hsa-mir-4267 and hsa-mir-4686. Table S3. Linear models tested and their p-values. The number of miRNAs tested in each model is indicated in bold. B stands for BLAST and L for Liftover. Final subset: The subset of miRNAs described in the manuscript. BLAST filtered: Primate-specific miRNAs showing BLAST hits in other non-primate species are removed. Only in miRBase miRNAs whose predicted chimpanzee orthologs are also described in miRBase for chimpanzees. With many-to-one: A subset containing miRNAs presenting multiple human versions assigned to the same chimpanzee or orang-utan ortholog. Categories: Number of copies (M), primate-specificity (P), localization in genome (L1), localization within genes (L2) and clustering (C). Table S4. Statistical test for miRNA categories and results for the Tajima’s test. Effective length indicates sequence (number of base pairs) effectively analysed (i.e. No gaps nor INDELs). First pval column contains the p-value for Tajima’s test for Human-Chimpanzee compa [file 12864_2016_2863_MOESM1_ESM.xlsx]

## Sheet: Table S1
	Table S1. Statistics for miRNAs tested in Tajima's Relative Rate Test and HyPHY analyses.
	Type, Mapping result in PT4 (100 means perfect match). Length (hg19), length of miRNAs in humans. True_length, Length trully informative
	Median p-value indicates the median of 100 p-values obtained from HyPHY analysis. pVal.Tajimas indicates the p-value of the Tajima's RRT. Qvalue, q-value calculation of the previous distribution of p-values.
	Type indicates whether miRNA map using Blat in all all species (TOTAL), only in chimpanzee (NOMAP_PA2) or only in orang-utan (NOMAP_PT4).
	M/Mut(Species), number of substitutions found in each branch.
	Categories: Number of copies (M), primate-specificity (P), localization in genome (L1), localization within genes (L2) and clustering ( C )
					Substitution counts				Gibbs Free energy				Flanking region				miRNA		Flanking		Categories
	mRNA id	accession number	Leng (hg19)	true_length	mHomo	mPan	mPongo	pVal.Tajimas	HG19	PT4	PA2	Type	Proportion_aligned	True_length3	mutHG19	mutPT4	rateHG19	ratePT4	rateHG19_f	ratePT4_f	M	P	C	L1	L2	HyPhy.p-value
	hsa-mir-4267	MI0015871	82	82	0	14	2	6.66e-05	-34.9	-28.5	-32.8	NOMAP_PT4	92.5	74	1	14	0	0.170732	0.0135135	0.189189	uni	ps	NULL	50k_from_gen	.	1
	hsa-mir-4686	MI0017318	76	76	0	12	0	0.000305095	-39.7	-24.5	-39.7	TOTAL	65	52	0	7	0	0.157895	0	0.134615	uni	ps	NULL	intergenic	.	0.997015
	hsa-mir-3945	MI0016602	98	98	1	6	5	0.11827	-27.5	-20.3	-26.7	TOTAL	100	80	0	1	0.0102041	0.0612245	0	0.0125	uni	ps	NULL	50k_from_gen	.	0.127118
	hsa-mir-3691	MI0016092	90	89	0	6	3	0.028647	-62.9	-45.6	-58.3	TOTAL	100	80	0	1	0	0.0674157	0	0.0125	uni	ps	NULL	genic	intron_core	1
	hsa-mir-6800	MI0022645	82	80	1	5	1	0.20985	-45.2	-44.2	-42.5	TOTAL	50	40	0	0	0.0125	0.0625	0	0	uni	ps	NULL	genic	exon	0.125538
	hsa-mir-3651	MI0016051	90	90	0	5	1	0.059038	-27.8	-24	-28.2	TOTAL	97.5	78	1	0	0	0.0555556	0.0128205	0	uni	ps	NULL	genic	intron_core	1
	hsa-mir-510	MI0003197	74	71	0	4	4	0.1197	-29.1	-19.8	-28.5	NOMAP_PA2	97.5	78	0	0	0	0.056338	0	0	multi	no_ps	clustered	intergenic	.	1
	hsa-mir-6885	MI0022732	66	66	0	4	4	0.119297	-30.3	-23.8	-25.2	TOTAL	100	80	0	0	0	0.0606061	0	0	uni	ps	clustered	genic	intron_edge	1
	hsa-mir-4306	MI0015836	91	88	1	4	2	0.367795	-29.2	-25.8	-30.1	TOTAL	92.5	74	0	2	0.0113636	0.0454545	0	0.027027	uni	ps	NULL	genic	intron_core	0.286773
	hsa-mir-541	MI0005539	84	84	1	4	1	0.367447	-29.6	-32.5	-31.2	TOTAL	100	80	0	2	0.0119048	0.047619	0	0.025	uni	no_ps	clustered	intergenic	.	0.268931
	hsa-mir-365b	MI0000769	111	111	0	4	0	0.121614	-38.7	-35.5	-38.7	TOTAL	77.5	62	0	1	0	0.036036	0	0.016129	multi	no_ps	clustered	50k_from_gen	.	1
	hsa-mir-92a-2	MI0000094	75	74	0	4	0	0.119916	-29.8	-27.8	-29.8	NOMAP_PT4	100	80	0	2	0	0.0540541	0	0.025	multi	no_ps	clustered	intergenic	.	1
	hsa-mir-3918	MI0016424	93	93	0	3	10	0.245946	-49.3	-51.5	-36.4	NOMAP_PA2	95	76	0	2	0	0.0322581	0	0.0263158	uni	ps	NULL	10k_from_gen	.	1
	hsa-mir-3648	MI0016048	180	174	7	3	7	0.336575	-144	-133.6	-125.9	NOMAP_PT4_PA2	96.25	77	2	3	0.0402299	0.0172414	0.025974	0.038961	uni	ps	clustered	intergenic	.	0.00537926
	hsa-mir-3181	MI0014223	73	71	0	3	7	0.244681	-52.1	-46.3	-32	NOMAP_PA2	96.25	77	0	0	0	0.0422535	0	0	uni	ps	NULL	genic	intron_core	1
	hsa-mir-4507	MI0016871	52	48	0	3	6	0.242105	-29.2	-29.4	-21.4	NOMAP_PT4_PA2	100	80	3	8	0	0.0625	0.0375	0.1	uni	ps	clustered	intergenic	.	0.999436
	hsa-mir-602	MI0003615	98	93	1	3	4	0.620913	-48.5	-37	-32.8	TOTAL	100	80	1	1	0.0107527	0.0322581	0.0125	0.0125	uni	ps	NULL	10k_from_gen	.	0.211891
	hsa-mir-4645	MI0017272	77	77	1	3	4	0.620049	-50.4	-43.5	-49.8	TOTAL	90	72	0	5	0.012987	0.038961	0	0.0694444	uni	ps	NULL	50k_from_gen	.	0.253429
	hsa-mir-8055	MI0025891	97	96	0	3	4	0.246073	-27.4	-24.6	-23.2	NOMAP_PA2	100	80	0	0	0	0.03125	0	0	uni	ps	NULL	intergenic	.	1
	hsa-mir-6075	MI0020352	95	92	0	3	3	0.245902	-37	-27.8	-33.3	TOTAL	100	80	1	0	0	0.0326087	0.0125	0	uni	ps	NULL	genic	intron_core	1
	hsa-mir-3616	MI0016006	92	80	1	3	2	0.620238	-55.6	-48.5	-36.3	TOTAL	78.75	63	0	3	0.0125	0.0375	0	0.047619	uni	ps	NULL	genic	intron_core	0.224489
	hsa-mir-3936	MI0016592	110	110	1	3	2	0.621552	-42.9	-32.2	-37.8	TOTAL	100	80	0	0	0.00909091	0.0272727	0	0	uni	ps	NULL	intergenic	.	0.314639
	hsa-mir-6729	MI0022574	65	65	0	3	2	0.244186	-41	-39.1	-34	TOTAL	100	80	1	0	0	0.0461538	0.0125	0	uni	ps	NULL	genic	intron_core	1
	hsa-mir-466	MI0014157	84	82	1	3	1	0.620356	-48.9	-41.8	-47	NOMAP_PT4	100	80	1	0	0.0121951	0.0365854	0.0125	0	multi	no_ps	NULL	intergenic	.	0.249678
	hsa-mir-4675	MI0017306	77	77	0	3	1	0.245098	-57	-53.8	-57	TOTAL	100	80	1	0	0	0.038961	0.0125	0	uni	ps	NULL	intergenic	.	1
	hsa-mir-649	MI0003664	97	97	0	3	1	0.246114	-27	-22.5	-25.7	TOTAL	100	80	0	0	0	0.0309278	0	0	uni	ps	NULL	10k_from_gen	.	1
	hsa-mir-938	MI0005760	83	83	0	3	1	0.245455	-34.9	-32.7	-37.4	TOTAL	100	80	0	2	0	0.0361446	0	0.025	uni	ps	NULL	genic	intron_core	1
	hsa-mir-661	MI0003669	89	89	2	2	8	1	-49.3	-41.2	-36.1	NOMAP_PA2	100	80	0	2	0.0224719	0.0224719	0	0.025	uni	ps	NULL	genic	intron_core	0.0776634
	hsa-mir-4999	MI0017865	91	91	0	2	8	0.497238	-47.6	-41	-35.6	NOMAP_PA2	98.75	79	1	1	0	0.021978	0.0126582	0.0126582	uni	ps	NULL	50k_from_gen	.	1
	hsa-mir-4746	MI0017385	71	71	1	2	5	1	-34	-30.9	-29.1	NOMAP_PA2	95	76	0	2	0.0140845	0.028169	0	0.0263158	uni	ps	NULL	10k_from_gen	.	0.0754331
	hsa-mir-6754	MI0022599	66	66	1	2	5	1	-28.2	-22.7	-21.9	TOTAL	100	80	0	2	0.0151515	0.030303	0	0.025	uni	ps	NULL	genic	intron_core	0.21289
	hsa-mir-1269b	MI0016888	75	75	0	2	5	0.496644	-29.4	-31.7	-21.4	TOTAL	100	80	0	0	0	0.0266667	0	0	uni	ps	NULL	intergenic	.	1
	hsa-mir-3652	MI0016052	131	131	0	2	5	0.498084	-54.1	-52.2	-51.5	TOTAL	100	80	1	0	0	0.0152672	0.0125	0	uni	ps	NULL	genic	exon	1
	hsa-mir-3909	MI0016413	119	119	3	2	4	1	-56.9	-65.2	-54.2	TOTAL	98.75	79	0	1	0.0252101	0.0168067	0	0.0126582	uni	ps	clustered	genic	intron_core	0.0779695
	hsa-mir-548ap	MI0017875	96	96	2	2	4	1	-31.9	-34.3	-33.5	NOMAP_PA2	100	80	3	0	0.0208333	0.0208333	0.0375	0	multi	ps	NULL	intergenic	.	0.0351868
	hsa-mir-6803	MI0022648	65	65	2	2	4	1	-32.9	-29	-35.8	NOMAP_PT4	100	80	1	0	0.0307692	0.0307692	0.0125	0	uni	ps	clustered	genic	intron_core	0.0632474
	hsa-mir-548ac	MI0016762	88	87	1	2	4	1	-50.8	-46.3	-41.3	TOTAL	100	80	0	0	0.0114943	0.0229885	0	0	multi	ps	NULL	genic	intron_core	0.256087
	hsa-mir-492	MI0003131	116	116	0	2	4	0.497835	-39.7	-38.3	-35.1	TOTAL	96.25	77	0	1	0	0.0172414	0	0.012987	uni	no_ps	NULL	intergenic	.	0.998872
	hsa-mir-297	MI0005775	66	66	0	2	4	0.496183	-28.8	-24.5	-21.5	TOTAL	96.25	77	0	0	0	0.030303	0	0	uni	no_ps	NULL	intergenic	.	1
	hsa-mir-3163	MI0014193	73	73	0	2	4	0.496552	-40.4	-45.1	-30.3	NOMAP_PA2	100	80	0	1	0	0.0273973	0	0.0125	uni	ps	NULL	genic	intron_core	1
	hsa-mir-3177	MI0014211	82	78	0	2	4	0.496774	-44.9	-40	-36.6	TOTAL	100	80	1	0	0	0.025641	0.0125	0	uni	ps	NULL	genic	intron_core	1
	hsa-mir-4695	MI0017328	74	74	0	2	4	0.496599	-42.9	-38.1	-43.3	TOTAL	100	80	0	1	0	0.027027	0	0.0125	uni	ps	NULL	genic	intron_core	1
	hsa-mir-6085	MI0020362	110	110	0	2	4	0.497717	-37.5	-38.3	-37.6	TOTAL	100	80	0	2	0	0.0181818	0	0.025	uni	ps	NULL	intergenic	.	1
	hsa-mir-643	MI0003658	97	80	0	2	4	0.496855	-45	-42.8	-23.3	NOMAP_PA2	95	76	0	0	0	0.025	0	0	uni	ps	NULL	genic	intron_edge	1
	hsa-mir-6786	MI0022631	113	109	0	2	4	0.497696	-67.1	-56.3	-64.5	TOTAL	98.75	79	0	0	0	0.0183486	0	0	uni	ps	NULL	genic	intron_core	1
	hsa-mir-4441	MI0016784	100	97	1	2	3	1	-47.3	-44.5	-33.3	NOMAP_PA2	97.5	78	2	3	0.0103093	0.0206186	0.025641	0.0384615	uni	ps	NULL	genic	intron_core	0.18677
	hsa-mir-1302-4	MI0006365	150	149	1	2	3	1	-49	-47.2	-52.6	TOTAL	100	80	2	0	0.00671141	0.0134228	0.025	0	multi	no_ps	NULL	intergenic	.	0.345463
	hsa-mir-1273g	MI0018003	100	100	0	2	3	0.497487	-36.1	-37.9	-32	TOTAL	97.5	78	0	0	0	0.02	0	0	multi	no_ps	clustered	genic	intron_core	1
	hsa-mir-3194	MI0014239	73	73	0	2	3	0.496552	-43.4	-40	-37.5	TOTAL	100	80	0	0	0	0.0273973	0	0	uni	ps	NULL	genic	intron_core	1
	hsa-mir-4423	MI0016760	80	80	0	2	3	0.496855	-30.8	-33.6	-30.5	TOTAL	100	80	0	0	0	0.025	0	0	uni	ps	NULL	10k_from_gen	.	1
	hsa-mir-4431	MI0016771	94	94	0	2	3	0.497326	-46.8	-45.7	-47.9	TOTAL	100	80	0	2	0	0.0212766	0	0.025	uni	ps	NULL	intergenic	.	1
	hsa-mir-4452	MI0016798	71	71	0	2	3	0.496454	-52.7	-46.5	-56.7	TOTAL	100	80	1	2	0	0.028169	0.0125	0.025	uni	ps	NULL	intergenic	.	1
	hsa-mir-4532	MI0016899	51	51	0	2	3	0.49505	-28	-20.7	-27	NOMAP_PA2	100	80	0	1	0	0.0392157	0	0.0125	uni	ps	NULL	intergenic	.	1
	hsa-mir-520g	MI0003166	90	90	0	2	3	0.497207	-41.6	-34.6	-43.7	TOTAL	100	80	1	0	0	0.0222222	0.0125	0	multi	ps	clustered	intergenic	.	1
	hsa-mir-6726	MI0022571	61	61	0	2	3	0.495868	-36	-34.5	-31.3	TOTAL	100	80	0	0	0	0.0327869	0	0	uni	ps	NULL	genic	intron_core	1
	hsa-mir-7160	MI0023621	52	52	1	2	2	1	-29.7	-23.9	-24.9	TOTAL	100	80	1	0	0.0192308	0.0384615	0.0125	0	uni	ps	NULL	genic	intron_edge	0.0508618
	hsa-mir-576	MI0003583	98	98	1	2	2	1	-46.3	-43.3	-48.2	TOTAL	100	80	1	0	0.0102041	0.0204082	0.0125	0	uni	ps	NULL	genic	intron_core	0.07927
	hsa-mir-548ay	MI0022210	107	106	0	2	2	0.49763	-50.7	-44.8	-40.5	TOTAL	100	80	0	0	0	0.0188679	0	0	multi	ps	NULL	10k_from_gen	.	0.998872
	hsa-mir-1255a	MI0006389	113	109	0	2	2	0.497696	-60.5	-57.2	-55.2	TOTAL	87.5	70	0	21	0	0.0183486	0	0.3	multi	no_ps	NULL	genic	intron_core	1
	hsa-mir-1288	MI0006432	75	75	0	2	2	0.496644	-30.1	-38.8	-25.1	TOTAL	100	80	1	0	0	0.0266667	0.0125	0	uni	ps	NULL	genic	intron_core	1
	hsa-mir-1471	MI0007076	57	57	0	2	2	0.495575	-25.3	-20.8	-29.3	TOTAL	100	80	1	0	0	0.0350877	0.0125	0	uni	ps	NULL	50k_from_gen	.	1
	hsa-mir-3692	MI0016093	69	69	0	2	2	0.49635	-29.3	-24	-27.1	TOTAL	100	80	0	0	0	0.0289855	0	0	uni	ps	NULL	genic	intron_core	1
	hsa-mir-4478	MI0016831	86	86	0	2	2	0.497076	-37.9	-36.3	-40.5	TOTAL	98.75	79	1	1	0	0.0232558	0.0126582	0.0126582	uni	ps	NULL	50k_from_gen	.	1
	hsa-mir-4658	MI0017286	65	65	0	2	2	0.496124	-25.3	-21.3	-23.4	TOTAL	100	80	1	0	0	0.0307692	0.0125	0	uni	ps	NULL	genic	exon	1
	hsa-mir-4722	MI0017357	60	60	0	2	2	0.495798	-35.6	-33.3	-30.5	TOTAL	100	80	1	0	0	0.0333333	0.0125	0	uni	ps	NULL	genic	intron_core	1
	hsa-mir-4738	MI0017376	87	87	0	2	2	0.49711	-43.3	-41.8	-37.6	TOTAL	100	80	0	0	0	0.0229885	0	0	uni	ps	NULL	10k_from_gen	.	1
	hsa-mir-4764	MI0017405	88	88	0	2	2	0.497143	-50.3	-49.9	-50.4	TOTAL	100	80	2	0	0	0.0227273	0.025	0	uni	ps	NULL	genic	intron_core	1
	hsa-mir-4783	MI0017428	82	82	0	2	2	0.496933	-53.7	-50.1	-57.3	TOTAL	100	80	0	1	0	0.0243902	0	0.0125	uni	ps	NULL	intergenic	.	1
	hsa-mir-571	MI0003578	96	96	0	2	2	0.497382	-32.2	-33.5	-29.2	TOTAL	100	80	0	0	0	0.0208333	0	0	uni	ps	NULL	genic	intron_core	1
	hsa-mir-6804	MI0022649	68	68	0	2	2	0.496296	-31.7	-31.7	-30.8	TOTAL	100	80	0	1	0	0.0294118	0	0.0125	uni	ps	clustered	genic	intron_core	1
	hsa-mir-6856	MI0022702	67	67	0	2	2	0.496241	-25.2	-24.1	-22.8	TOTAL	100	80	0	1	0	0.0298507	0	0.0125	uni	ps	NULL	genic	intron_edge	1
	hsa-mir-508	MI0003195	115	115	2	2	1	1	-49.2	-45.9	-38.2	TOTAL	100	80	0	1	0.0173913	0.0173913	0	0.0125	multi	no_ps	clustered	intergenic	.	0.076353
	hsa-mir-6078	MI0020355	100	100	1	2	1	1	-33.7	-27.4	-33	TOTAL	100	80	2	0	0.01	0.02	0.025	0	uni	ps	NULL	intergenic	.	0.185056
	hsa-mir-216a	MI0000292	110	109	0	2	1	0.497696	-39.7	-36.3	-39.4	TOTAL	98.75	79	1	3	0	0.0183486	0.0126582	0.0379747	multi	no_ps	clustered	intergenic	.	1
	hsa-mir-3196	MI0014241	64	64	0	2	1	0.496063	-35.9	-32.6	-36	TOTAL	100	80	1	2	0	0.03125	0.0125	0.025	uni	ps	NULL	genic	intron_core	1
	hsa-mir-373	MI0000781	69	69	0	2	1	0.49635	-36.4	-39.2	-36.4	TOTAL	100	80	1	1	0	0.0289855	0.0125	0.0125	uni	ps	clustered	intergenic	.	1
	hsa-mir-4460	MI0016806	86	86	0	2	1	0.497076	-54.6	-52.7	-47.9	TOTAL	100	80	0	1	0	0.0232558	0	0.0125	uni	ps	NULL	intergenic	.	1
	hsa-mir-4749	MI0017388	61	61	0	2	1	0.495868	-28.9	-27.4	-25.1	TOTAL	100	80	0	0	0	0.0327869	0	0	uni	ps	NULL	genic	intron_core	1
	hsa-mir-5700	MI0019307	71	71	0	2	1	0.496454	-39.6	-38.9	-35.6	TOTAL	100	80	1	0	0	0.028169	0.0125	0	uni	ps	clustered	intergenic	.	1
	hsa-mir-7847	MI0025517	103	103	0	2	1	0.497561	-50.5	-50.5	-50.5	TOTAL	100	80	0	2	0	0.0194175	0	0.025	uni	ps	NULL	genic	exon	1
	hsa-mir-8088	MI0025924	86	86	0	2	1	0.497076	-29.6	-32.9	-36.3	TOTAL	100	80	1	0	0	0.0232558	0.0125	0	uni	ps	NULL	intergenic	.	1
	hsa-mir-639	MI0003654	98	98	2	2	0	1	-39.9	-44	-43.7	TOTAL	96.25	77	1	0	0.0204082	0.0204082	0.012987	0	uni	ps	NULL	genic	5_utr	0.027451
	hsa-mir-631	MI0003645	75	75	0	2	0	0.496644	-37.6	-34.1	-37.6	TOTAL	100	80	0	0	0	0.0266667	0	0	uni	no_ps	NULL	10k_from_gen	.	0.998872
	hsa-mir-1200	MI0006332	76	76	0	2	0	0.496689	-27.1	-24.9	-27.1	TOTAL	100	80	0	2	0	0.0263158	0	0.025	uni	ps	NULL	genic	intron_core	1
	hsa-mir-3168	MI0014199	82	82	0	2	0	0.496933	-29.6	-25.3	-29.6	TOTAL	100	80	0	0	0	0.0243902	0	0	uni	ps	NULL	50k_from_gen	.	1
	hsa-mir-3660	MI0016061	100	100	0	2	0	0.497487	-42.8	-48.6	-42.8	TOTAL	100	80	0	0	0	0.02	0	0	uni	no_ps	NULL	intergenic	.	1
	hsa-mir-378j	MI0021273	109	109	0	2	0	0.497696	-33.7	-31.2	-33.7	TOTAL	100	80	2	0	0	0.0183486	0.025	0	uni	ps	NULL	genic	intron_core	1
	hsa-mir-4666b	MI0019299	81	81	0	2	0	0.496894	-52.1	-52.1	-52.1	TOTAL	100	80	0	0	0	0.0246914	0	0	uni	ps	NULL	genic	intron_core	1
	hsa-mir-4691	MI0017324	85	85	0	2	0	0.497041	-30.7	-34.1	-30.7	TOTAL	100	80	0	0	0	0.0235294	0	0	uni	ps	clustered	genic	intron_core	1
	hsa-mir-4797	MI0017444	71	71	0	2	0	0.496454	-55.8	-55.1	-56.1	TOTAL	100	80	1	0	0	0.028169	0.0125	0	uni	ps	NULL	genic	intron_core	1
	hsa-mir-6732	MI0022577	60	60	0	2	0	0.495798	-26	-27	-22.6	TOTAL	96.25	77	0	0	0	0.0333333	0	0	uni	ps	NULL	genic	intron_edge	1
	hsa-mir-6753	MI0022598	164	164	0	1	12	1	-82.6	-82.9	-81.9	TOTAL	100	80	0	0	0	0.00609756	0	0	uni	ps	NULL	genic	intron_edge	1
	hsa-mir-5195	MI0018174	115	114	1	1	11	1	-54.2	-48.3	-34.9	NOMAP_PA2	100	80	0	2	0.00877193	0.00877193	0	0.025	uni	ps	NULL	intergenic	.	0.157226
	hsa-mir-620	MI0003634	95	89	1	1	11	1	-27.5	-31	-23.2	NOMAP_PA2	97.5	78	0	1	0.011236	0.011236	0	0.0128205	uni	ps	NULL	genic	intron_core	0.216802
	hsa-mir-657	MI0003681	98	96	0	1	10	1	-46.4	-46.1	-37.5	NOMAP_PA2	96.25	77	0	0	0	0.0104167	0	0	uni	ps	clustered	genic	intron_edge	0.998872
	hsa-mir-4525	MI0016892	75	74	0	1	9	1	-47.7	-41.4	-42.9	TOTAL	97.5	78	1	1	0	0.0135135	0.0128205	0.0128205	uni	ps	NULL	genic	intron_core	1
	hsa-mir-3176	MI0014210	90	90	2	1	8	1	-51.5	-46.9	-43.1	TOTAL	100	80	2	2	0.0222222	0.0111111	0.025	0.025	uni	ps	clustered	genic	intron_core	0.0585848
	hsa-mir-7108	MI0022959	87	81	2	1	8	1	-60.8	-65.6	-42.7	NOMAP_PA2	100	80	0	0	0.0246914	0.0123457	0	0	uni	ps	NULL	genic	intron_core	0.07447
	hsa-mir-4754	MI0017394	89	89	0	1	8	1	-39.1	-37	-48.2	NOMAP_PA2	95	76	1	0	0	0.011236	0.0131579	0	uni	ps	NULL	10k_from_gen	.	1
	hsa-mir-3941	MI0016598	103	102	0	1	7	1	-53.5	-53.9	-49.6	TOTAL	100	80	0	0	0	0.00980392	0	0	uni	ps	NULL	genic	intron_core	0.998872
	hsa-mir-1267	MI0006404	78	78	0	1	7	1	-45.7	-45.7	-33.2	NOMAP_PA2	100	80	1	0	0	0.0128205	0.0125	0	uni	ps	NULL	genic	intron_core	1
	hsa-mir-4294	MI0015827	76	76	0	1	7	1	-35.5	-33.3	-29.7	NOMAP_PA2	98.75	79	2	0	0	0.0131579	0.0253165	0	uni	ps	NULL	50k_from_gen	.	1
	hsa-mir-548a-2	MI0003598	97	96	2	1	6	1	-40.4	-29.7	-33.1	TOTAL	100	80	2	0	0.0208333	0.0104167	0.025	0	multi	ps	NULL	50k_from_gen	.	0.11562
	hsa-mir-3944	MI0016601	108	107	1	1	6	1	-61.5	-65.8	-56.1	NOMAP_PT4	100	80	0	0	0.00934579	0.00934579	0	0	uni	ps	NULL	genic	intron_core	0.0851785
	hsa-mir-5189	MI0018168	114	108	1	1	6	1	-55.3	-49.2	-35.7	TOTAL	100	80	0	0	0.00925926	0.00925926	0	0	uni	ps	NULL	genic	intron_core	0.104029
	hsa-mir-596	MI0003608	77	77	1	1	6	1	-36.1	-37.5	-28.8	NOMAP_PA2	100	80	5	0	0.012987	0.012987	0.0625	0	uni	ps	NULL	10k_from_gen	.	0.223405
	hsa-mir-548e	MI0006344	88	88	0	1	6	1	-38.9	-44.6	-34.4	TOTAL	98.75	79	0	0	0	0.0113636	0	0	multi	ps	NULL	genic	intron_core	0.99528
	hsa-mir-3178	MI0014212	84	84	0	1	6	1	-46.6	-45	-44.4	TOTAL	100	80	1	0	0	0.0119048	0.0125	0	uni	ps	NULL	10k_from_gen	.	0.997743
	hsa-mir-1273h	MI0025512	116	109	0	1	6	1	-76.8	-76.8	-64	TOTAL	96.25	77	0	2	0	0.00917431	0	0.025974	uni	ps	NULL	genic	intron_core	1
	hsa-mir-5100	MI0019116	119	115	0	1	6	1	-47.8	-46.9	-50.3	TOTAL	100	80	0	0	0	0.00869565	0	0	uni	ps	NULL	intergenic	.	1
	hsa-mir-7851	MI0025521	160	160	0	1	6	1	-89.9	-89.9	-79.3	TOTAL	100	80	0	2	0	0.00625	0	0.025	uni	ps	NULL	genic	intron_edge	1
	hsa-mir-7845	MI0025515	99	89	2	1	5	1	-48.9	-57	-58.4	TOTAL	86.25	69	0	0	0.0224719	0.011236	0	0	uni	ps	NULL	intergenic	.	0.109197
	hsa-mir-573	MI0003580	99	99	2	1	5	1	-28.2	-26	-26.1	TOTAL	100	80	0	1	0.020202	0.010101	0	0.0125	uni	ps	NULL	10k_from_gen	.	0.116853
	hsa-mir-608	MI0003621	100	100	1	1	5	1	-31	-30.7	-28.9	TOTAL	98.75	79	0	0	0.01	0.01	0	0	uni	ps	NULL	genic	intron_core	0.222262
	hsa-mir-2278	MI0011285	96	96	1	1	5	1	-41.3	-41.1	-48	TOTAL	100	80	0	0	0.0104167	0.0104167	0	0	uni	ps	NULL	genic	intron_core	0.277664
	hsa-mir-1289-2	MI0006351	111	91	1	1	5	1	-32.8	-31.7	-22.4	NOMAP_PA2	100	80	2	1	0.010989	0.010989	0.025	0.0125	multi	ps	NULL	genic	intron_core	0.313295
	hsa-mir-5197	MI0018176	112	112	0	1	5	1	-31.4	-31.1	-27.8	TOTAL	100	80	0	0	0	0.00892857	0	0	uni	ps	NULL	intergenic	.	0.998872
	hsa-mir-3186	MI0014229	85	85	0	1	5	1	-44.9	-46.9	-39.6	TOTAL	98.75	79	1	2	0	0.0117647	0.0126582	0.0253165	uni	ps	NULL	intergenic	.	1
	hsa-mir-4467	MI0016818	63	63	0	1	5	1	-31.5	-29.6	-24.4	TOTAL	100	80	0	0	0	0.015873	0	0	uni	ps	clustered	genic	intron_core	1
	hsa-mir-4798	MI0017445	75	75	0	1	5	1	-40.3	-36	-36.1	TOTAL	100	80	0	1	0	0.0133333	0	0.0125	uni	ps	NULL	genic	intron_core	1
	hsa-mir-548h-2	MI0006412	88	88	0	1	5	1	-48.1	-48.1	-49	TOTAL	98.75	79	1	0	0	0.0113636	0.0126582	0	multi	ps	NULL	50k_from_gen	.	1
	hsa-mir-6080	MI0020357	66	66	0	1	5	1	-36.7	-34.1	-35.8	TOTAL	100	80	0	0	0	0.0151515	0	0	uni	ps	NULL	intergenic	.	1
	hsa-mir-621	MI0003635	96	96	0	1	5	1	-36.8	-34.9	-28.3	TOTAL	88.75	71	0	0	0	0.0104167	0	0	uni	ps	NULL	genic	3_utr	1
	hsa-mir-6789	MI0022634	98	92	0	1	5	1	-55.4	-58.3	-50.4	TOTAL	100	80	1	0	0	0.0108696	0.0125	0	uni	ps	clustered	genic	exon	1
	hsa-mir-6881	MI0022728	76	76	0	1	5	1	-33.7	-30.3	-22.2	TOTAL	100	80	0	5	0	0.0131579	0	0.0625	uni	ps	NULL	genic	intron_core	1
	hsa-mir-8058	MI0025894	89	85	0	1	5	1	-30.7	-27.7	-32.2	TOTAL	100	80	0	0	0	0.0117647	0	0	uni	ps	NULL	genic	intron_core	1
	hsa-mir-4274	MI0015884	91	91	5	1	4	0.210938	-39.8	-37.8	-40.6	NOMAP_PA2	100	80	0	0	0.0549451	0.010989	0	0	uni	ps	NULL	genic	intron_core	0.00898351
	hsa-mir-4777	MI0017421	86	86	1	1	4	1	-40.8	-46.8	-43.6	TOTAL	100	80	1	0	0.0116279	0.0116279	0.0125	0	uni	ps	NULL	genic	intron_core	0.103449
	hsa-mir-4634	MI0017261	54	54	1	1	4	1	-29.3	-21.7	-27.7	NOMAP_PA2	100	80	0	0	0.0185185	0.0185185	0	0	uni	ps	NULL	50k_from_gen	.	0.156798
	hsa-mir-548ab	MI0016752	84	84	1	1	4	1	-42.4	-42.3	-45.5	TOTAL	98.75	79	0	0	0.0119048	0.0119048	0	0	multi	ps	NULL	intergenic	.	0.161683
	hsa-mir-7158	MI0023618	71	71	1	1	4	1	-31.3	-32.1	-28.5	TOTAL	100	80	0	1	0.0140845	0.0140845	0	0.0125	uni	ps	NULL	intergenic	.	0.218414
	hsa-mir-5689	MI0019294	78	78	1	1	4	1	-70.8	-58.4	-56	NOMAP_PA2	100	80	0	0	0.0128205	0.0128205	0	0	uni	ps	NULL	intergenic	.	0.253913
	hsa-mir-586	MI0003594	97	97	1	1	4	1	-48	-45.4	-41.2	TOTAL	97.5	78	1	0	0.0103093	0.0103093	0.0128205	0	uni	ps	NULL	genic	intron_core	0.260827
	hsa-mir-589	MI0003599	99	99	1	1	4	1	-42	-41.5	-43.3	TOTAL	100	80	2	2	0.010101	0.010101	0.025	0.025	uni	no_ps	NULL	genic	intron_core	0.282936
	hsa-mir-613	MI0003626	95	95	1	1	4	1	-26.9	-26.3	-27.6	TOTAL	100	80	1	1	0.0105263	0.0105263	0.0125	0.0125	uni	ps	NULL	genic	intron_core	0.283371
	hsa-mir-4641	MI0017268	66	65	0	1	4	1	-35.5	-33.5	-28.2	NOMAP_PA2	100	80	0	1	0	0.0153846	0	0.0125	uni	ps	NULL	genic	intron_edge	0.998872
	hsa-mir-7151	MI0023611	60	60	0	1	4	1	-24.1	-23.4	-19.8	TOTAL	88.75	71	0	1	0	0.0166667	0	0.0140845	uni	ps	NULL	genic	intron_core	0.998872
	hsa-mir-3132	MI0014152	75	75	0	1	4	1	-39.3	-41.8	-37.9	TOTAL	100	80	0	0	0	0.0133333	0	0	uni	ps	NULL	10k_from_gen	.	1
	hsa-mir-3159	MI0014188	74	74	0	1	4	1	-35.3	-35.3	-33.5	NOMAP_PA2	100	80	2	1	0	0.0135135	0.025	0.0125	uni	ps	NULL	10k_from_gen	.	1
	hsa-mir-4259	MI0015858	101	101	0	1	4	1	-39.8	-38	-36.8	TOTAL	100	80	0	0	0	0.00990099	0	0	uni	ps	NULL	genic	intron_edge	1
	hsa-mir-4304	MI0015832	62	62	0	1	4	1	-33	-33	-26.3	NOMAP_PA2	100	80	1	1	0	0.016129	0.0125	0.0125	uni	ps	NULL	genic	intron_core	1
	hsa-mir-4500	MI0016863	76	76	0	1	4	1	-25.2	-20.9	-23.1	TOTAL	100	80	0	0	0	0.0131579	0	0	uni	ps	NULL	intergenic	.	1
	hsa-mir-4508	MI0016872	70	70	0	1	4	1	-37.4	-37.8	-34.8	TOTAL	100	80	1	0	0	0.0142857	0.0125	0	uni	ps	NULL	intergenic	.	1
	hsa-mir-519d	MI0003162	88	88	0	1	4	1	-41.2	-42.9	-34.7	TOTAL	100	80	0	0	0	0.0113636	0	0	multi	ps	clustered	intergenic	.	1
	hsa-mir-548f-2	MI0006375	98	98	0	1	4	1	-44.8	-39.7	-45.4	TOTAL	100	80	2	2	0	0.0102041	0.025	0.025	multi	ps	NULL	genic	intron_core	1
	hsa-mir-6082	MI0020359	109	109	0	1	4	1	-34	-30.9	-29.5	TOTAL	80	64	1	3	0	0.00917431	0.015625	0.046875	uni	ps	NULL	intergenic	.	1
	hsa-mir-6883	MI0022730	78	78	0	1	4	1	-25.6	-26.2	-23.7	TOTAL	100	80	0	0	0	0.0128205	0	0	uni	ps	NULL	genic	intron_edge	1
	hsa-mir-3938	MI0016594	103	101	3	1	3	0.621241	-47.6	-45.3	-57.7	TOTAL	100	80	0	0	0.029703	0.00990099	0	0	uni	ps	NULL	genic	intron_core	0.0350139
	hsa-mir-4719	MI0017354	84	79	2	1	3	1	-40.8	-43.1	-40.7	NOMAP_PA2	98.75	79	0	0	0.0253165	0.0126582	0	0	uni	ps	NULL	intergenic	.	0.083145
	hsa-mir-4269	MI0015875	84	84	2	1	3	1	-34.7	-35.5	-31.7	TOTAL	98.75	79	0	1	0.0238095	0.0119048	0	0.0126582	uni	ps	NULL	intergenic	.	0.101792
	hsa-mir-604	MI0003617	94	94	2	1	3	1	-25.7	-34.3	-25.2	TOTAL	97.5	78	0	1	0.0212766	0.0106383	0	0.0128205	uni	ps	NULL	genic	intron_core	0.123829
	hsa-mir-3976	MI0016994	139	139	2	1	3	1	-38.9	-40	-39.6	TOTAL	100	80	1	2	0.0143885	0.00719425	0.0125	0.025	uni	ps	NULL	intergenic	.	0.180163
	hsa-mir-6843	MI0022689	151	151	2	1	3	1	-74.9	-75.4	-68.4	TOTAL	100	80	0	1	0.013245	0.00662252	0	0.0125	uni	ps	NULL	genic	intron_edge	0.195907
	hsa-mir-6853	MI0022699	74	72	1	1	3	1	-25.1	-27.3	-22.8	NOMAP_PA2	98.75	79	1	0	0.0138889	0.0138889	0.0126582	0	uni	ps	NULL	genic	intron_core	0.0688595
	hsa-mir-4745	MI0017384	62	56	1	1	3	1	-30.3	-22.9	-30.3	NOMAP_PT4_PA2	100	80	0	0	0.0178571	0.0178571	0	0	uni	ps	clustered	genic	intron_core	0.0950669
	hsa-mir-3182	MI0014224	63	63	1	1	3	1	-25	-24.1	-23.3	TOTAL	100	80	2	0	0.015873	0.015873	0.025	0	uni	ps	NULL	genic	intron_core	0.108412
	hsa-mir-3714	MI0016135	65	65	1	1	3	1	-30.7	-25	-25.9	TOTAL	100	80	0	0	0.0153846	0.0153846	0	0	uni	ps	NULL	genic	intron_core	0.192975
	hsa-mir-4316	MI0015845	71	71	1	1	3	1	-27.4	-21.6	-21.6	TOTAL	100	80	1	1	0.0140845	0.0140845	0.0125	0.0125	uni	ps	NULL	intergenic	.	0.213392
	hsa-mir-378i	MI0016902	76	76	1	1	3	1	-23.1	-24	-21.6	TOTAL	95	76	0	0	0.0131579	0.0131579	0	0	uni	ps	NULL	10k_from_gen	.	0.23481
	hsa-mir-5682	MI0019282	76	76	1	1	3	1	-57.2	-58.6	-64.2	TOTAL	100	80	2	0	0.0131579	0.0131579	0.025	0	uni	ps	NULL	genic	intron_core	0.237233
	hsa-mir-892a	MI0005528	75	75	1	1	3	1	-27.5	-27.5	-22.9	TOTAL	100	80	0	0	0.0133333	0.0133333	0	0	multi	no_ps	clustered	intergenic	.	0.246336
	hsa-mir-2392	MI0016870	84	84	1	1	3	1	-39.5	-35.6	-41.1	TOTAL	96.25	77	1	2	0.0119048	0.0119048	0.012987	0.025974	uni	ps	NULL	intergenic	.	0.249096
	hsa-mir-4802	MI0017450	80	80	1	1	3	1	-36.6	-39.9	-33.8	TOTAL	100	80	0	0	0.0125	0.0125	0	0	uni	ps	NULL	genic	intron_core	0.250803
	hsa-mir-6718	MI0022553	80	80	1	1	3	1	-54.8	-50.5	-57.6	TOTAL	80	64	0	0	0.0125	0.0125	0	0	uni	ps	NULL	intergenic	.	0.252695
	hsa-mir-8083	MI0025919	89	88	1	1	3	1	-42.3	-36.5	-42.1	NOMAP_PT4	98.75	79	0	0	0.0113636	0.0113636	0	0	uni	ps	NULL	50k_from_gen	.	0.258105
	hsa-mir-4513	MI0016879	86	86	1	1	3	1	-41.2	-40.7	-42.5	TOTAL	100	80	1	0	0.0116279	0.0116279	0.0125	0	uni	ps	NULL	50k_from_gen	.	0.267222
	hsa-mir-633	MI0003648	98	98	1	1	3	1	-33.5	-44.1	-38	TOTAL	97.5	78	1	0	0.0102041	0.0102041	0.0128205	0	uni	ps	NULL	intergenic	.	0.274527
	hsa-mir-548j	MI0006345	112	112	1	1	3	1	-53.4	-50.5	-50.9	TOTAL	100	80	4	4	0.00892857	0.00892857	0.05	0.05	multi	ps	NULL	genic	intron_core	0.314868
	hsa-mir-637	MI0003652	99	99	0	1	3	1	-33.6	-31.5	-33	TOTAL	100	80	1	0	0	0.010101	0.0125	0	uni	ps	NULL	genic	intron_edge	0.998872
	hsa-mir-1285-2	MI0006347	88	88	0	1	3	1	-29.9	-31.1	-22.7	TOTAL	100	80	0	2	0	0.0113636	0	0.025	multi	ps	NULL	10k_from_gen	.	1
	hsa-mir-1913	MI0008334	80	78	0	1	3	1	-37.9	-38.6	-28.2	TOTAL	100	80	0	1	0	0.0128205	0	0.0125	uni	ps	NULL	genic	intron_core	1
	hsa-mir-215	MI0000291	110	110	0	1	3	1	-32.7	-32	-33	TOTAL	100	80	1	1	0	0.00909091	0.0125	0.0125	multi	no_ps	clustered	50k_from_gen	.	1
	hsa-mir-3125	MI0014142	78	78	0	1	3	1	-32	-30.2	-29.2	TOTAL	97.5	78	0	2	0	0.0128205	0	0.025641	uni	ps	NULL	genic	intron_core	1
	hsa-mir-3675	MI0016076	73	73	0	1	3	1	-24.1	-23.2	-26.5	TOTAL	100	80	0	3	0	0.0136986	0	0.0375	uni	ps	NULL	intergenic	.	1
	hsa-mir-3686	MI0016087	86	78	0	1	3	1	-54.4	-51.7	-39.9	TOTAL	100	80	1	0	0	0.0128205	0.0125	0	uni	ps	NULL	intergenic	.	1
	hsa-mir-3907	MI0016410	151	151	0	1	3	1	-77	-77	-75.9	TOTAL	100	80	0	2	0	0.00662252	0	0.025	uni	ps	NULL	genic	intron_core	1
	hsa-mir-3935	MI0016591	104	104	0	1	3	1	-37.3	-37.3	-31.4	TOTAL	100	80	0	0	0	0.00961539	0	0	uni	ps	NULL	genic	intron_core	1
	hsa-mir-4420	MI0016757	77	77	0	1	3	1	-27.3	-27.2	-25.5	TOTAL	100	80	0	1	0	0.012987	0	0.0125	uni	ps	NULL	genic	intron_edge	1
	hsa-mir-4747	MI0017386	54	54	0	1	3	1	-27.1	-22.8	-27.8	TOTAL	98.75	79	0	0	0	0.0185185	0	0	uni	ps	NULL	genic	intron_edge	1
	hsa-mir-4757	MI0017398	77	77	0	1	3	1	-51.1	-50.3	-52.3	TOTAL	97.5	78	1	0	0	0.012987	0.0128205	0	uni	ps	NULL	intergenic	.	1
	hsa-mir-4761	MI0017402	82	82	0	1	3	1	-50	-43.3	-56	TOTAL	100	80	0	0	0	0.0121951	0	0	uni	ps	NULL	genic	exon	1
	hsa-mir-5190	MI0018169	80	80	0	1	3	1	-43.5	-46.9	-25.6	TOTAL	100	80	0	3	0	0.0125	0	0.0375	uni	ps	NULL	genic	intron_core	1
	hsa-mir-548f-5	MI0006378	86	82	0	1	3	1	-36.7	-31.7	-32.9	TOTAL	98.75	79	1	0	0	0.0121951	0.0126582	0	multi	ps	NULL	genic	intron_core	1
	hsa-mir-5697	MI0019304	78	78	0	1	3	1	-43.8	-44.2	-52.5	TOTAL	100	80	1	1	0	0.0128205	0.0125	0.0125	uni	ps	NULL	genic	intron_core	1
	hsa-mir-632	MI0003647	94	94	0	1	3	1	-45.2	-47.1	-39.3	TOTAL	97.5	78	2	0	0	0.0106383	0.025641	0	uni	no_ps	NULL	genic	5_utr	1
	hsa-mir-663a	MI0003672	93	93	0	1	3	1	-51	-46	-53.9	TOTAL	97.5	78	2	0	0	0.0107527	0.025641	0	multi	ps	NULL	intergenic	.	1
	hsa-mir-6740	MI0022585	113	113	0	1	3	1	-46.1	-40.5	-39.6	TOTAL	100	80	1	0	0	0.00884956	0.0125	0	uni	ps	NULL	genic	intron_edge	1
	hsa-mir-6756	MI0022601	63	63	0	1	3	1	-32	-31.3	-28.9	TOTAL	100	80	1	0	0	0.015873	0.0125	0	uni	ps	NULL	genic	intron_core	1
	hsa-mir-6825	MI0022670	66	66	0	1	3	1	-43.8	-43.3	-31.9	TOTAL	100	80	0	0	0	0.0151515	0	0	uni	ps	NULL	genic	intron_core	1
	hsa-mir-6850	MI0022696	61	61	0	1	3	1	-33.5	-33.5	-28.1	TOTAL	100	80	0	0	0	0.0163934	0	0	uni	ps	NULL	genic	intron_core	1
	hsa-mir-6876	MI0022723	73	73	0	1	3	1	-28.9	-31.4	-31.1	TOTAL	100	80	2	0	0	0.0136986	0.025	0	uni	ps	NULL	genic	intron_edge	1
	hsa-mir-6892	MI0022739	115	115	0	1	3	1	-45.4	-45.4	-45	TOTAL	100	80	0	0	0	0.00869565	0	0	uni	ps	NULL	genic	intron_core	1
	hsa-mir-7974	MI0025750	79	79	0	1	3	1	-23.2	-22.6	-23.7	TOTAL	100	80	0	1	0	0.0126582	0	0.0125	uni	ps	NULL	genic	intron_core	1
	hsa-mir-658	MI0003682	100	100	2	1	2	1	-40.1	-42.8	-35.9	TOTAL	100	80	1	0	0.02	0.01	0.0125	0	uni	no_ps	clustered	genic	5_utr	0.0735377
	hsa-mir-4640	MI0017267	90	88	2	1	2	1	-54.9	-44.2	-37.5	TOTAL	100	80	0	0	0.0227273	0.0113636	0	0	uni	ps	NULL	genic	intron_edge	0.101172
	hsa-mir-548ao	MI0017871	96	96	2	1	2	1	-44.4	-36	-41	TOTAL	100	80	1	0	0.0208333	0.0104167	0.0125	0	multi	ps	NULL	genic	intron_core	0.123423
	hsa-mir-4436a	MI0016776	85	85	1	1	2	1	-54	-58.1	-67.2	TOTAL	100	80	1	1	0.0117647	0.0117647	0.0125	0.0125	multi	ps	NULL	intergenic	.	0.0891184
	hsa-mir-6783	MI0022628	64	64	1	1	2	1	-23.5	-21.6	-20.7	TOTAL	100	80	1	0	0.015625	0.015625	0.0125	0	uni	ps	NULL	genic	intron_core	0.188381
	hsa-mir-5586	MI0019143	59	59	1	1	2	1	-27.5	-22.8	-28.4	TOTAL	100	80	0	0	0.0169492	0.0169492	0	0	uni	ps	NULL	genic	intron_core	0.19272
	hsa-mir-6763	MI0022608	65	65	1	1	2	1	-38.1	-30	-30.4	TOTAL	100	80	0	0	0.0153846	0.0153846	0	0	uni	ps	NULL	genic	intron_core	0.203416
	hsa-mir-4689	MI0017322	70	70	1	1	2	1	-48.1	-46.3	-41.9	TOTAL	100	80	0	1	0.0142857	0.0142857	0	0.0125	uni	ps	NULL	10k_from_gen	.	0.217203
	hsa-mir-4270	MI0015878	70	70	1	1	2	1	-27.1	-28.5	-25.9	TOTAL	100	80	0	2	0.0142857	0.0142857	0	0.025	uni	ps	NULL	genic	intron_core	0.2271
	hsa-mir-149	MI0000478	89	89	1	1	2	1	-52.8	-55	-53.1	TOTAL	92.5	74	1	1	0.011236	0.011236	0.0135135	0.0135135	uni	no_ps	NULL	genic	intron_core	0.228001
	hsa-mir-638	MI0003653	100	100	1	1	2	1	-54.1	-52.5	-60.1	NOMAP_PA2	98.75	79	0	0	0.01	0.01	0	0	uni	ps	NULL	genic	intron_edge	0.235824
	hsa-mir-6073	MI0020350	89	89	1	1	2	1	-33.2	-30.9	-30.6	TOTAL	100	80	0	1	0.011236	0.011236	0	0.0125	uni	ps	NULL	genic	3_utr	0.262758
	hsa-mir-648	MI0003663	94	94	1	1	2	1	-37.9	-37.2	-34.5	TOTAL	100	80	1	1	0.0106383	0.0106383	0.0125	0.0125	uni	ps	NULL	genic	intron_core	0.271271
	hsa-mir-4286	MI0015894	93	93	1	1	2	1	-24.7	-24.7	-26.2	TOTAL	100	80	0	1	0.0107527	0.0107527	0	0.0125	uni	ps	NULL	10k_from_gen	.	0.272453
	hsa-mir-619	MI0003633	99	99	1	1	2	1	-30	-30.8	-30.9	TOTAL	100	80	0	2	0.010101	0.010101	0	0.025	uni	ps	NULL	genic	intron_core	0.289321
	hsa-mir-181d	MI0003139	137	137	1	1	2	1	-67.1	-68.7	-65	TOTAL	100	80	0	0	0.00729927	0.00729927	0	0	multi	no_ps	clustered	10k_from_gen	.	0.348805
	hsa-mir-1265	MI0006401	86	69	0	1	2	1	-48.8	-28.2	-49.4	TOTAL	92.5	74	0	13	0	0.0144928	0	0.175676	uni	ps	NULL	intergenic	.	0.0826157
	hsa-mir-4505	MI0016868	73	73	0	1	2	1	-35.2	-40.8	-35.4	TOTAL	100	80	0	0	0	0.0136986	0	0	uni	ps	NULL	intergenic	.	0.998872
	hsa-mir-1181	MI0006274	81	81	0	1	2	1	-41.5	-41.9	-40.4	TOTAL	100	80	2	0	0	0.0123457	0.025	0	uni	ps	NULL	genic	exon	1
	hsa-mir-1254-1	MI0006388	97	97	0	1	2	1	-38.5	-36.5	-37.8	TOTAL	95	76	0	1	0	0.0103093	0	0.0131579	multi	ps	NULL	genic	intron_core	1
	hsa-mir-155	MI0000681	65	65	0	1	2	1	-29.5	-30.2	-30	TOTAL	100	80	1	0	0	0.0153846	0.0125	0	uni	no_ps	NULL	intergenic	.	1
	hsa-mir-182	MI0000272	110	110	0	1	2	1	-47.3	-44.3	-45.5	TOTAL	83.75	67	3	0	0	0.00909091	0.0447761	0	uni	no_ps	clustered	intergenic	.	1
	hsa-mir-3161	MI0014191	77	77	0	1	2	1	-32.9	-34.1	-33.5	TOTAL	100	80	0	0	0	0.012987	0	0	uni	ps	NULL	genic	intron_core	1
	hsa-mir-3185	MI0014227	68	68	0	1	2	1	-39.5	-31.5	-33.9	TOTAL	96.25	77	1	0	0	0.0147059	0.012987	0	uni	ps	NULL	10k_from_gen	.	1
	hsa-mir-3681	MI0016082	72	72	0	1	2	1	-53.1	-48.4	-50	TOTAL	100	80	2	1	0	0.0138889	0.025	0.0125	uni	ps	NULL	intergenic	.	1
	hsa-mir-3687	MI0016088	61	61	0	1	2	1	-32.9	-31.1	-31.6	TOTAL	98.75	79	2	2	0	0.0163934	0.0253165	0.0253165	uni	ps	clustered	intergenic	.	1
	hsa-mir-3937	MI0016593	106	106	0	1	2	1	-65.7	-71.7	-63.3	TOTAL	100	80	0	1	0	0.00943396	0	0.0125	uni	ps	NULL	intergenic	.	1
	hsa-mir-3942	MI0016599	109	109	0	1	2	1	-42.6	-42.6	-35.2	TOTAL	96.25	77	5	1	0	0.00917431	0.0649351	0.012987	uni	ps	NULL	genic	intron_edge	1
	hsa-mir-4284	MI0015893	81	81	0	1	2	1	-23.6	-20.6	-26.2	TOTAL	96.25	77	1	0	0	0.0123457	0.012987	0	uni	ps	NULL	50k_from_gen	.	1
	hsa-mir-4296	MI0015823	88	88	0	1	2	1	-33.4	-32.5	-30.6	TOTAL	100	80	1	0	0	0.0113636	0.0125	0	uni	ps	NULL	genic	intron_core	1
	hsa-mir-4309	MI0015837	83	83	0	1	2	1	-32.8	-32.8	-30.3	TOTAL	100	80	0	1	0	0.0120482	0	0.0125	uni	ps	NULL	50k_from_gen	.	1
	hsa-mir-4326	MI0015866	59	59	0	1	2	1	-26	-23	-28.5	TOTAL	100	80	3	1	0	0.0169492	0.0375	0.0125	uni	ps	NULL	genic	intron_core	1
	hsa-mir-4330	MI0015902	105	105	0	1	2	1	-46.3	-43.7	-47.6	TOTAL	100	80	1	0	0	0.00952381	0.0125	0	uni	ps	NULL	10k_from_gen	.	1
	hsa-mir-4450	MI0016795	65	65	0	1	2	1	-25.2	-25.6	-23.6	TOTAL	100	80	0	0	0	0.0153846	0	0	uni	ps	clustered	genic	intron_core	1
	hsa-mir-4514	MI0016880	57	57	0	1	2	1	-25.3	-25.2	-22.5	TOTAL	100	80	0	0	0	0.0175439	0	0	uni	ps	NULL	10k_from_gen	.	1
	hsa-mir-4534	MI0016901	60	55	0	1	2	1	-22.4	-21.4	-21.4	TOTAL	97.5	78	0	0	0	0.0181818	0	0	uni	ps	NULL	50k_from_gen	.	1
	hsa-mir-4646	MI0017273	63	63	0	1	2	1	-36.5	-29.6	-31.3	TOTAL	100	80	0	1	0	0.015873	0	0.0125	uni	ps	NULL	genic	intron_core	1
	hsa-mir-4730	MI0017367	76	66	0	1	2	1	-36.8	-34	-21.8	TOTAL	100	80	0	1	0	0.0151515	0	0.0125	uni	ps	NULL	genic	intron_core	1
	hsa-mir-4765	MI0017406	77	77	0	1	2	1	-48.5	-44.2	-45.7	TOTAL	100	80	2	0	0	0.012987	0.025	0	uni	ps	NULL	genic	intron_core	1
	hsa-mir-4795	MI0017442	89	89	0	1	2	1	-45.7	-40.6	-44.1	TOTAL	92.5	74	1	0	0	0.011236	0.0135135	0	uni	ps	NULL	50k_from_gen	.	1
	hsa-mir-5004	MI0017870	107	107	0	1	2	1	-30.4	-31	-31.1	TOTAL	100	80	0	0	0	0.00934579	0	0	uni	ps	NULL	genic	exon	1
	hsa-mir-512-1	MI0003140	84	84	0	1	2	1	-47.2	-47.2	-46.6	TOTAL	95	76	4	0	0	0.0119048	0.0526316	0	multi	no_ps	clustered	50k_from_gen	.	1
	hsa-mir-513b	MI0006648	84	84	0	1	2	1	-35.1	-28.4	-34.5	TOTAL	100	80	0	0	0	0.0119048	0	0	multi	no_ps	clustered	intergenic	.	1
	hsa-mir-548h-1	MI0006411	102	102	0	1	2	1	-45.1	-45.1	-50.3	TOTAL	88.75	71	0	0	0	0.00980392	0	0	multi	ps	NULL	intergenic	.	1
	hsa-mir-558	MI0003564	94	87	0	1	2	1	-44.4	-41.9	-45.3	TOTAL	93.75	75	0	0	0	0.0114943	0	0	uni	ps	NULL	genic	intron_core	1
	hsa-mir-569	MI0003576	96	96	0	1	2	1	-22.7	-23.7	-19.8	TOTAL	100	80	0	0	0	0.0104167	0	0	uni	ps	NULL	genic	intron_core	1
	hsa-mir-6071	MI0020348	78	78	0	1	2	1	-21.9	-21.9	-24.9	TOTAL	100	80	0	2	0	0.0128205	0	0.025	uni	ps	NULL	intergenic	.	1
	hsa-mir-6127	MI0021271	109	107	0	1	2	1	-41.6	-38.7	-39.8	TOTAL	100	80	0	0	0	0.00934579	0	0	uni	ps	NULL	intergenic	.	1
	hsa-mir-640	MI0003655	96	96	0	1	2	1	-33.5	-33.3	-33.5	TOTAL	100	80	2	1	0	0.0104167	0.025	0.0125	uni	ps	NULL	genic	intron_core	1
	hsa-mir-6716	MI0022550	80	66	0	1	2	1	-30.2	-26.2	-30.7	NOMAP_PA2	100	80	0	0	0	0.0151515	0	0	uni	ps	NULL	genic	exon	1
	hsa-mir-6766	MI0022611	72	72	0	1	2	1	-20.8	-20.7	-21.5	TOTAL	100	80	1	0	0	0.0138889	0.0125	0	uni	ps	NULL	genic	intron_core	1
	hsa-mir-6846	MI0022692	60	60	0	1	2	1	-24.8	-24.5	-27.4	TOTAL	100	80	1	0	0	0.0166667	0.0125	0	uni	ps	NULL	genic	intron_core	1
	hsa-mir-802	MI0003906	94	94	0	1	2	1	-34.5	-34.5	-34.6	TOTAL	100	80	2	1	0	0.0106383	0.025	0.0125	uni	no_ps	NULL	intergenic	.	1
	hsa-mir-877	MI0005561	86	86	0	1	2	1	-37.3	-35.1	-35.8	TOTAL	100	80	0	1	0	0.0116279	0	0.0125	uni	no_ps	NULL	genic	intron_core	1
	hsa-mir-4281	MI0015885	62	61	2	1	1	1	-30.5	-25	-26.6	TOTAL	100	80	2	0	0.0327869	0.0163934	0.025	0	uni	ps	NULL	genic	intron_core	0.0491115
	hsa-mir-8062	MI0025898	85	85	2	1	1	1	-23.4	-25.3	-27.8	TOTAL	100	80	1	0	0.0235294	0.0117647	0.0125	0	uni	ps	NULL	intergenic	.	0.0742445
	hsa-mir-3911	MI0016415	109	109	2	1	1	1	-42.8	-40.2	-41.3	TOTAL	100	80	1	0	0.0183486	0.00917431	0.0125	0	uni	ps	NULL	50k_from_gen	.	0.145944
	hsa-mir-513a-1	MI0003191	129	129	2	1	1	1	-61.5	-54.4	-55	TOTAL	100	80	3	1	0.0155039	0.00775194	0.0375	0.0125	multi	no_ps	NULL	intergenic	.	0.175013
	hsa-mir-4262	MI0015872	54	54	1	1	1	1	-24.4	-22.5	-22.4	TOTAL	100	80	1	0	0.0185185	0.0185185	0.0125	0	uni	ps	NULL	intergenic	.	0.0784981
	hsa-mir-6728	MI0022573	89	89	1	1	1	1	-35.7	-35.8	-38.6	TOTAL	100	80	0	1	0.011236	0.011236	0	0.0125	uni	ps	NULL	genic	intron_edge	0.108226
	hsa-mir-551b	MI0003575	96	96	1	1	1	1	-39.5	-40.7	-45.1	TOTAL	100	80	0	0	0.0104167	0.0104167	0	0	multi	no_ps	NULL	intergenic	.	0.114955
	hsa-mir-4497	MI0016859	89	89	1	1	1	1	-59.2	-52	-59.2	TOTAL	100	80	0	0	0.011236	0.011236	0	0	uni	ps	NULL	intergenic	.	0.180168
	hsa-mir-8085	MI0025921	65	54	1	1	1	1	-27.2	-20.5	-23.9	TOTAL	100	80	1	1	0.0185185	0.0185185	0.0125	0.0125	uni	ps	NULL	genic	intron_core	0.211835
	hsa-mir-3189	MI0014233	73	73	1	1	1	1	-36.2	-36.2	-46.4	NOMAP_PA2	97.5	78	0	0	0.0136986	0.0136986	0	0	uni	ps	NULL	genic	intron_edge	0.228376
	hsa-mir-4494	MI0016856	84	84	1	1	1	1	-43.8	-42.2	-44	TOTAL	100	80	0	0	0.0119048	0.0119048	0	0	uni	ps	NULL	intergenic	.	0.249006
	hsa-mir-5706	MI0019314	80	80	1	1	1	1	-49	-42.9	-50.2	TOTAL	100	80	2	0	0.0125	0.0125	0.025	0	uni	ps	NULL	genic	intron_core	0.25117
	hsa-mir-1203	MI0006335	85	85	1	1	1	1	-33.2	-33.2	-34.4	TOTAL	100	80	1	0	0.0117647	0.0117647	0.0125	0	uni	ps	NULL	genic	intron_core	0.254434
	hsa-mir-7150	MI0023610	94	93	1	1	1	1	-41.9	-39.8	-41	TOTAL	57.5	46	0	0	0.0107527	0.0107527	0	0	uni	ps	NULL	genic	intron_core	0.269562
	hsa-mir-603	MI0003616	97	94	1	1	1	1	-40.1	-35.8	-36.5	TOTAL	98.75	79	0	0	0.0106383	0.0106383	0	0	multi	ps	NULL	genic	intron_core	0.277627
	hsa-mir-4674	MI0017305	87	85	0	1	1	1	-49.2	-46.9	-48.3	TOTAL	77.5	62	1	10	0	0.0117647	0.016129	0.16129	uni	ps	NULL	10k_from_gen	.	0.998225
	hsa-mir-5188	MI0018167	113	113	0	1	1	1	-37.9	-37.9	-38.4	TOTAL	100	80	2	0	0	0.00884956	0.025	0	uni	ps	NULL	intergenic	.	0.998872
	hsa-mir-548ak	MI0016840	57	57	0	1	1	1	-29.2	-29.2	-29.2	TOTAL	100	80	0	1	0	0.0175439	0	0.0125	multi	ps	NULL	50k_from_gen	.	0.998872
	hsa-mir-611	MI0003624	67	67	0	1	1	1	-26.4	-27.7	-28.4	TOTAL	96.25	77	2	1	0	0.0149254	0.025974	0.012987	uni	ps	NULL	genic	exon	0.998872
	hsa-mir-7706	MI0025242	67	67	0	1	1	1	-28.7	-28.8	-35.7	TOTAL	100	80	1	0	0	0.0149254	0.0125	0	uni	ps	NULL	genic	5_utr	0.998872
	hsa-mir-1260b	MI0014197	89	89	0	1	1	1	-40.7	-47.7	-37.5	TOTAL	100	80	0	0	0	0.011236	0	0	uni	no_ps	NULL	50k_from_gen	.	1
	hsa-mir-1261	MI0006396	82	82	0	1	1	1	-25.9	-23.6	-25.9	TOTAL	100	80	0	3	0	0.0121951	0	0.0375	uni	no_ps	NULL	intergenic	.	1
	hsa-mir-144	MI0000460	86	86	0	1	1	1	-45.2	-44.9	-45.3	TOTAL	100	80	0	0	0	0.0116279	0	0	uni	no_ps	clustered	50k_from_gen	.	1
	hsa-mir-2355	MI0015873	87	87	0	1	1	1	-32.2	-32.2	-32.2	TOTAL	100	80	2	1	0	0.0114943	0.025	0.0125	uni	no_ps	NULL	genic	intron_core	1
	hsa-mir-3137	MI0014160	75	75	0	1	1	1	-45	-45.4	-42.3	TOTAL	100	80	1	1	0	0.0133333	0.0125	0.0125	uni	ps	NULL	genic	intron_core	1
	hsa-mir-3165	MI0014195	75	75	0	1	1	1	-52.9	-48.8	-46.3	TOTAL	100	80	1	0	0	0.0133333	0.0125	0	uni	ps	NULL	genic	intron_core	1
	hsa-mir-3174	MI0014208	87	87	0	1	1	1	-34	-36.1	-32.1	TOTAL	100	80	0	1	0	0.0114943	0	0.0125	uni	ps	NULL	genic	intron_core	1
	hsa-mir-339	MI0000815	94	94	0	1	1	1	-46.2	-46.2	-50.3	TOTAL	98.75	79	1	2	0	0.0106383	0.0126582	0.0253165	uni	no_ps	NULL	genic	intron_core	1
	hsa-mir-3649	MI0016049	66	66	0	1	1	1	-28.3	-24.1	-27.6	TOTAL	100	80	1	0	0	0.0151515	0.0125	0	uni	ps	NULL	intergenic	.	1
	hsa-mir-3672	MI0016073	82	82	0	1	1	1	-42.5	-42.1	-42.5	TOTAL	100	80	0	2	0	0.0121951	0	0.025	uni	ps	NULL	intergenic	.	1
	hsa-mir-3713	MI0016134	45	45	0	1	1	1	-34.3	-34.7	-31.4	TOTAL	100	80	0	1	0	0.0222222	0	0.0125	uni	ps	NULL	intergenic	.	1
	hsa-mir-4260	MI0015859	67	67	0	1	1	1	-24.1	-24.1	-24	TOTAL	100	80	2	0	0	0.0149254	0.025	0	uni	ps	NULL	genic	exon	1
	hsa-mir-449a	MI0001648	91	91	0	1	1	1	-38.3	-36.8	-37.9	TOTAL	100	80	0	0	0	0.010989	0	0	multi	no_ps	clustered	genic	intron_core	1
	hsa-mir-4639	MI0017266	69	69	0	1	1	1	-23	-22.1	-23.5	TOTAL	100	80	0	0	0	0.0144928	0	0	uni	ps	NULL	genic	intron_edge	1
	hsa-mir-4676	MI0017307	72	72	0	1	1	1	-52.8	-47.9	-54.3	TOTAL	100	80	1	0	0	0.0138889	0.0125	0	uni	ps	NULL	genic	intron_core	1
	hsa-mir-4684	MI0017316	82	82	0	1	1	1	-62.5	-61.1	-62.5	TOTAL	100	80	0	0	0	0.0121951	0	0	uni	ps	NULL	genic	intron_core	1
	hsa-mir-4693	MI0017326	75	75	0	1	1	1	-32.4	-26.2	-31.7	TOTAL	98.75	79	0	3	0	0.0133333	0	0.0379747	uni	ps	NULL	intergenic	.	1
	hsa-mir-4701	MI0017334	63	63	0	1	1	1	-30.2	-29.5	-32	TOTAL	100	80	3	0	0	0.015873	0.0375	0	uni	ps	NULL	genic	intron_core	1
	hsa-mir-4715	MI0017349	79	79	0	1	1	1	-54.6	-54.3	-52.3	TOTAL	100	80	0	0	0	0.0126582	0	0	uni	ps	NULL	genic	intron_core	1
	hsa-mir-4720	MI0017355	76	76	0	1	1	1	-48.7	-47.8	-51	TOTAL	100	80	2	1	0	0.0131579	0.025	0.0125	uni	ps	NULL	10k_from_gen	.	1
	hsa-mir-4753	MI0017392	83	83	0	1	1	1	-45.5	-39.3	-41.4	TOTAL	97.5	78	0	0	0	0.0120482	0	0	uni	ps	NULL	genic	intron_core	1
	hsa-mir-4788	MI0017435	80	80	0	1	1	1	-55.8	-53	-56.1	TOTAL	100	80	1	0	0	0.0125	0.0125	0	uni	ps	NULL	50k_from_gen	.	1
	hsa-mir-488	MI0003123	83	83	0	1	1	1	-32.2	-32.2	-33.1	TOTAL	100	80	0	0	0	0.0120482	0	0	uni	no_ps	NULL	genic	intron_edge	1
	hsa-mir-520a	MI0003149	85	85	0	1	1	1	-49.2	-52.1	-45.2	TOTAL	100	80	1	1	0	0.0117647	0.0125	0.0125	multi	ps	clustered	intergenic	.	1
	hsa-mir-557	MI0003563	98	98	0	1	1	1	-29.8	-31.2	-29.8	TOTAL	100	80	1	1	0	0.0102041	0.0125	0.0125	uni	ps	NULL	intergenic	.	1
	hsa-mir-5694	MI0019301	76	76	0	1	1	1	-46.8	-42.9	-49.9	TOTAL	98.75	79	0	0	0	0.0131579	0	0	uni	ps	NULL	50k_from_gen	.	1
	hsa-mir-6076	MI0020353	113	113	0	1	1	1	-41.4	-36.5	-39.8	TOTAL	100	80	1	1	0	0.00884956	0.0125	0.0125	uni	ps	NULL	intergenic	.	1
	hsa-mir-651	MI0003666	97	97	0	1	1	1	-34.5	-31	-29.9	TOTAL	100	80	0	2	0	0.0103093	0	0.025	uni	ps	NULL	intergenic	.	1
	hsa-mir-6744	MI0022589	66	66	0	1	1	1	-34.1	-35.7	-33.7	TOTAL	100	80	1	6	0	0.0151515	0.0125	0.075	uni	ps	NULL	genic	intron_core	1
	hsa-mir-6777	MI0022622	66	66	0	1	1	1	-30.6	-31.1	-32.2	TOTAL	100	80	0	0	0	0.0151515	0	0	uni	ps	clustered	genic	intron_core	1
	hsa-mir-6780b	MI0022681	79	79	0	1	1	1	-29.7	-29.7	-28.5	TOTAL	100	80	0	0	0	0.0126582	0	0	uni	ps	NULL	genic	intron_edge	1
	hsa-mir-6861	MI0022708	64	64	0	1	1	1	-37.3	-34.5	-31.3	TOTAL	100	80	0	0	0	0.015625	0	0	uni	ps	NULL	genic	exon	1
	hsa-mir-6870	MI0022717	60	60	0	1	1	1	-24	-24.6	-23.1	TOTAL	97.5	78	0	0	0	0.0166667	0	0	uni	ps	NULL	genic	intron_edge	1
	hsa-mir-8079	MI0025915	72	72	0	1	1	1	-32.3	-28.1	-32.1	TOTAL	100	80	0	0	0	0.0138889	0	0	uni	ps	NULL	50k_from_gen	.	1
	hsa-mir-922	MI0005714	81	77	0	1	1	1	-28.7	-20.7	-31.7	TOTAL	96.25	77	0	0	0	0.012987	0	0	uni	ps	NULL	genic	3_utr	1
	hsa-mir-6810	MI0022655	70	68	2	1	0	1	-30.5	-23.7	-25.8	TOTAL	100	80	0	2	0.0294118	0.0147059	0	0.025	uni	ps	NULL	genic	intron_core	0.0673715
	hsa-mir-4324	MI0015854	72	72	2	1	0	1	-28.4	-23.2	-24.6	TOTAL	100	80	1	0	0.0277778	0.0138889	0.0125	0	uni	ps	NULL	genic	intron_edge	0.0911525
	hsa-mir-378h	MI0016808	83	83	2	1	0	1	-24.1	-23	-24.1	TOTAL	100	80	1	0	0.0240964	0.0120482	0.0125	0	uni	ps	NULL	50k_from_gen	.	0.105656
	hsa-mir-6831	MI0022676	81	81	2	1	0	1	-29.4	-26.6	-29.1	TOTAL	100	80	0	0	0.0246914	0.0123457	0	0	uni	ps	NULL	genic	intron_core	0.106193
	hsa-mir-4449	MI0016792	66	66	1	1	0	1	-47.4	-46.1	-47.4	TOTAL	100	80	0	1	0.0151515	0.0151515	0	0.0125	uni	ps	NULL	intergenic	.	0.0925271
	hsa-mir-4734	MI0017371	70	70	1	1	0	1	-46.6	-46.6	-46.6	TOTAL	100	80	0	0	0.0142857	0.0142857	0	0	uni	ps	NULL	50k_from_gen	.	0.149044
	hsa-mir-4690	MI0017323	60	54	1	1	0	1	-32.8	-30.3	-25.2	TOTAL	100	80	0	0	0.0185185	0.0185185	0	0	uni	ps	NULL	genic	intron_core	0.174994
	hsa-mir-4253	MI0015860	68	64	1	1	0	1	-24.1	-23.6	-23.3	TOTAL	100	80	0	0	0.015625	0.015625	0	0	uni	ps	NULL	intergenic	.	0.203586
	hsa-mir-4652	MI0017280	78	78	1	1	0	1	-35.6	-31.4	-33	TOTAL	100	80	1	0	0.0128205	0.0128205	0.0125	0	uni	ps	NULL	intergenic	.	0.242585
	hsa-mir-891a	MI0005524	79	79	1	1	0	1	-34.4	-31.3	-32.1	TOTAL	100	80	3	0	0.0126582	0.0126582	0.0375	0	multi	ps	NULL	intergenic	.	0.24421
	hsa-mir-5696	MI0019303	85	85	1	1	0	1	-45	-42.7	-45.4	TOTAL	95	76	1	2	0.0117647	0.0117647	0.0131579	0.0263158	uni	ps	NULL	50k_from_gen	.	0.258664
	hsa-mir-1271	MI0003814	86	86	1	1	0	1	-51.6	-51.6	-51.6	TOTAL	100	80	1	0	0.0116279	0.0116279	0.0125	0	uni	no_ps	NULL	genic	intron_core	0.266506
	hsa-mir-616	MI0003629	97	96	1	1	0	1	-51.1	-54.6	-58.7	TOTAL	100	80	0	1	0.0104167	0.0104167	0	0.0125	uni	ps	clustered	genic	intron_core	0.274087
	hsa-mir-6132	MI0021277	109	109	1	1	0	1	-36.4	-34.8	-37	TOTAL	100	80	1	0	0.00917431	0.00917431	0.0125	0	uni	ps	NULL	genic	intron_core	0.301529
	hsa-mir-500a	MI0003184	84	84	0	1	0	1	-36.6	-31.6	-36.6	TOTAL	100	80	0	1	0	0.0119048	0	0.0125	multi	no_ps	clustered	genic	intron_core	0.999436
	hsa-mir-1204	MI0006337	67	67	0	1	0	1	-24.7	-20.8	-24.7	TOTAL	100	80	0	0	0	0.0149254	0	0	uni	no_ps	NULL	intergenic	.	1
	hsa-mir-125a	MI0000469	86	86	0	1	0	1	-44.4	-45	-44.4	TOTAL	100	80	1	0	0	0.0116279	0.0125	0	multi	no_ps	clustered	intergenic	.	1
	hsa-mir-143	MI0000459	106	106	0	1	0	1	-51	-49.1	-51	TOTAL	100	80	0	0	0	0.00943396	0	0	uni	no_ps	clustered	intergenic	.	1
	hsa-mir-152	MI0000462	87	87	0	1	0	1	-47.4	-47.7	-47.4	TOTAL	100	80	0	3	0	0.0114943	0	0.0375	multi	no_ps	NULL	genic	intron_edge	1
	hsa-mir-16-2	MI0000115	81	81	0	1	0	1	-29.5	-29.5	-30	TOTAL	100	80	0	2	0	0.0123457	0	0.025	multi	no_ps	clustered	genic	intron_edge	1
	hsa-mir-188	MI0000484	86	86	0	1	0	1	-38.6	-38.6	-38.6	TOTAL	100	80	1	0	0	0.0116279	0.0125	0	multi	no_ps	clustered	genic	intron_core	1
	hsa-mir-3128	MI0014145	66	66	0	1	0	1	-34.7	-35.6	-34.7	TOTAL	100	80	0	1	0	0.0151515	0	0.0125	uni	ps	NULL	genic	intron_core	1
	hsa-mir-3146	MI0014172	79	79	0	1	0	1	-46.6	-46.9	-46.6	TOTAL	100	80	0	1	0	0.0126582	0	0.0125	uni	ps	NULL	genic	intron_core	1
	hsa-mir-320a	MI0000542	82	82	0	1	0	1	-47.6	-49.3	-47.6	TOTAL	100	80	1	1	0	0.0121951	0.0125	0.0125	multi	no_ps	NULL	50k_from_gen	.	1
	hsa-mir-342	MI0000805	99	99	0	1	0	1	-47.6	-48	-47.6	TOTAL	100	80	1	3	0	0.010101	0.0125	0.0375	uni	no_ps	clustered	genic	intron_core	1
	hsa-mir-3620	MI0016011	79	79	0	1	0	1	-39.7	-39.5	-39.7	TOTAL	100	80	0	0	0	0.0126582	0	0	uni	ps	NULL	genic	intron_core	1
	hsa-mir-4266	MI0015870	55	55	0	1	0	1	-29.9	-30	-29.9	TOTAL	100	80	0	1	0	0.0181818	0	0.0125	uni	ps	NULL	intergenic	.	1
	hsa-mir-4297	MI0015824	76	76	0	1	0	1	-37.7	-33.1	-37.7	TOTAL	100	80	1	1	0	0.0131579	0.0125	0.0125	uni	ps	NULL	genic	intron_edge	1
	hsa-mir-4303	MI0015834	66	66	0	1	0	1	-29.5	-29.9	-29.5	TOTAL	100	80	0	0	0	0.0151515	0	0	uni	ps	NULL	intergenic	.	1
	hsa-mir-4462	MI0016810	58	58	0	1	0	1	-34.2	-33.4	-34.2	TOTAL	100	80	2	0	0	0.0172414	0.025	0	uni	ps	NULL	intergenic	.	1
	hsa-mir-4512	MI0016878	77	77	0	1	0	1	-44.8	-41.5	-44.8	TOTAL	98.75	79	0	0	0	0.012987	0	0	uni	ps	NULL	genic	intron_core	1
	hsa-mir-4517	MI0016883	79	79	0	1	0	1	-23.9	-22.1	-23.9	TOTAL	100	80	0	0	0	0.0126582	0	0	uni	ps	NULL	genic	intron_core	1
	hsa-mir-4647	MI0017274	80	72	0	1	0	1	-40.5	-28	-38.5	TOTAL	100	80	0	0	0	0.0138889	0	0	uni	ps	NULL	genic	3_utr	1
	hsa-mir-4775	MI0017418	75	75	0	1	0	1	-32.9	-28.4	-32.9	TOTAL	100	80	0	2	0	0.0133333	0	0.025	uni	ps	NULL	genic	3_utr	1
	hsa-mir-4796	MI0017443	81	81	0	1	0	1	-48.4	-47.7	-48.4	TOTAL	100	80	0	0	0	0.0123457	0	0	uni	ps	NULL	genic	intron_core	1
	hsa-mir-487a	MI0002471	80	80	0	1	0	1	-30.2	-29.3	-30.2	TOTAL	97.5	78	0	0	0	0.0125	0	0	multi	no_ps	clustered	intergenic	.	1
	hsa-mir-5094	MI0017983	85	78	0	1	0	1	-24.1	-23.2	-24.1	TOTAL	97.5	78	0	0	0	0.0128205	0	0	uni	ps	NULL	genic	intron_core	1
	hsa-mir-511	MI0003127	87	87	0	1	0	1	-33	-31.2	-33	TOTAL	100	80	1	0	0	0.0114943	0.0125	0	multi	no_ps	NULL	genic	intron_core	1
	hsa-mir-516b-1	MI0003172	90	90	0	1	0	1	-44	-45.3	-44	TOTAL	100	80	1	0	0	0.0111111	0.0125	0	multi	ps	clustered	intergenic	.	1
	hsa-mir-518c	MI0003159	101	101	0	1	0	1	-46.1	-46.1	-46.1	TOTAL	100	80	1	0	0	0.00990099	0.0125	0	multi	ps	clustered	intergenic	.	1
	hsa-mir-543	MI0005565	78	78	0	1	0	1	-23.5	-23.2	-23.5	TOTAL	100	80	0	1	0	0.0128205	0	0.0125	multi	no_ps	clustered	intergenic	.	1
	hsa-mir-545	MI0003516	106	106	0	1	0	1	-32.7	-32.4	-32.7	TOTAL	100	80	0	1	0	0.00943396	0	0.0125	multi	no_ps	clustered	intergenic	.	1
	hsa-mir-548ah	MI0016796	76	76	0	1	0	1	-44	-44	-44	TOTAL	100	80	1	0	0	0.0131579	0.0125	0	multi	ps	clustered	genic	intron_core	1
	hsa-mir-6508	MI0022220	60	60	0	1	0	1	-32.3	-34.3	-32.3	TOTAL	100	80	0	1	0	0.0166667	0	0.0125	uni	ps	NULL	genic	intron_core	1
	hsa-mir-664b	MI0019134	61	61	0	1	0	1	-24.4	-24.4	-24.4	TOTAL	100	80	0	0	0	0.0163934	0	0	multi	no_ps	NULL	genic	intron_edge	1
	hsa-mir-670	MI0003933	98	98	0	1	0	1	-38.9	-38.9	-38.9	TOTAL	100	80	3	0	0	0.0102041	0.0375	0	uni	no_ps	NULL	intergenic	.	1
	hsa-mir-6788	MI0022633	66	66	0	1	0	1	-29.9	-28.3	-29.9	TOTAL	100	80	0	0	0	0.0151515	0	0	uni	ps	NULL	genic	intron_core	1
	hsa-mir-6796	MI0022641	62	62	0	1	0	1	-32.2	-32.2	-32.2	TOTAL	100	80	0	1	0	0.016129	0	0.0125	uni	ps	NULL	genic	intron_core	1
	hsa-mir-6822	MI0022667	61	61	0	1	0	1	-35.2	-32.3	-35.2	TOTAL	100	80	0	0	0	0.0163934	0	0	uni	ps	NULL	genic	intron_core	1
	hsa-mir-6888	MI0022735	67	67	0	1	0	1	-21.3	-20.3	-20.3	TOTAL	100	80	0	0	0	0.0149254	0	0	uni	ps	NULL	genic	intron_edge	1
	hsa-mir-8059	MI0025895	81	81	0	1	0	1	-28	-28	-28	TOTAL	100	80	1	0	0	0.0123457	0.0125	0	uni	ps	NULL	50k_from_gen	.	1
	hsa-mir-891b	MI0005534	79	79	0	1	0	1	-23.5	-26.4	-23.5	TOTAL	97.5	78	0	2	0	0.0126582	0	0.025641	multi	ps	clustered	intergenic	.	1
	hsa-mir-5088	MI0017977	79	79	0	0	10	1	-35.5	-35.5	-40.8	NOMAP_PA2	98.75	79	1	0	0	0	0.0126582	0	uni	ps	NULL	genic	intron_core	1
	hsa-mir-3149	MI0014176	83	83	0	0	9	1	-40.9	-40.9	-38.6	NOMAP_PA2	100	80	0	0	0	0	0	0	uni	ps	NULL	50k_from_gen	.	1
	hsa-mir-6074	MI0020351	107	107	2	0	8	0.497653	-35.9	-32.6	-29.3	NOMAP_PA2	96.25	77	0	0	0.0186916	0	0	0	uni	ps	NULL	intergenic	.	0.13422
	hsa-mir-6776	MI0022621	59	59	0	0	8	1	-24.2	-24.2	-21.3	NOMAP_PA2	100	80	0	0	0	0	0	0	uni	ps	NULL	genic	intron_core	1
	hsa-mir-4533	MI0016900	71	71	3	0	7	0.244681	-27.5	-25.3	-25.9	NOMAP_PA2	97.5	78	1	0	0.0422535	0	0.0128205	0	uni	ps	NULL	intergenic	.	0.0382147
	hsa-mir-2277	MI0011284	93	82	2	0	7	0.496933	-53.6	-48.9	-41.7	NOMAP_PA2	100	80	1	0	0.0243902	0	0.0125	0	uni	ps	NULL	genic	3_utr	0.105617
	hsa-mir-6771	MI0022616	60	60	1	0	7	1	-23.1	-21.3	-25.4	NOMAP_PA2	100	80	1	1	0.0166667	0	0.0125	0.0125	uni	ps	NULL	genic	intron_edge	0.129399
	hsa-mir-6720	MI0022555	98	98	1	0	7	1	-37.6	-38.8	-35.2	TOTAL	100	80	0	0	0.0102041	0	0	0	uni	ps	NULL	intergenic	.	0.245778
	hsa-mir-6130	MI0021275	109	109	1	0	7	1	-26.6	-23.3	-27.5	TOTAL	95	76	2	1	0.00917431	0	0.0263158	0.0131579	uni	ps	NULL	intergenic	.	0.291653
	hsa-mir-3908	MI0016412	126	123	1	0	7	1	-35.9	-40	-36.2	TOTAL	100	80	1	0	0.00813008	0	0.0125	0	uni	ps	NULL	50k_from_gen	.	0.326049
	hsa-mir-4258	MI0015857	91	91	0	0	7	1	-54.6	-54.6	-53	TOTAL	100	80	0	1	0	0	0	0.0125	uni	ps	NULL	genic	intron_core	1
	hsa-mir-4760	MI0017401	80	80	0	0	7	1	-39.1	-39.1	-28.2	TOTAL	100	80	0	1	0	0	0	0.0125	uni	ps	NULL	genic	intron_core	1
	hsa-mir-526a-1	MI0003157	85	85	0	0	7	1	-43.1	-43.1	-41.6	TOTAL	100	80	1	0	0	0	0.0125	0	multi	ps	clustered	intergenic	.	1
	hsa-mir-646	MI0003661	94	94	0	0	7	1	-33.6	-33.9	-32.3	NOMAP_PA2	100	80	1	1	0	0	0.0125	0.0125	uni	ps	NULL	intergenic	.	1
	hsa-mir-3920	MI0016427	86	86	1	0	6	1	-61.6	-68	-56.1	TOTAL	100	80	1	1	0.0116279	0	0.0125	0.0125	uni	ps	NULL	genic	intron_core	0.101417
	hsa-mir-421	MI0003685	85	85	0	0	6	1	-35.1	-35.1	-30	TOTAL	86.25	69	0	0	0	0	0	0	multi	no_ps	clustered	intergenic	.	0.998872
	hsa-mir-1237	MI0006327	102	102	0	0	6	1	-57.9	-57.9	-50.6	TOTAL	100	80	0	0	0	0	0	0	uni	ps	NULL	genic	intron_core	1
	hsa-mir-3147	MI0014173	66	66	0	0	6	1	-36	-36	-28.9	TOTAL	100	80	0	0	0	0	0	0	uni	ps	NULL	50k_from_gen	.	1
	hsa-mir-4322	MI0015851	73	73	2	0	5	0.496552	-40.6	-36.8	-32.9	NOMAP_PA2	100	80	0	0	0.0273973	0	0	0	uni	ps	NULL	50k_from_gen	.	0.0732113
	hsa-mir-5688	MI0019292	83	83	2	0	5	0.49697	-38.9	-45	-40.5	TOTAL	86.25	69	1	0	0.0240964	0	0.0144928	0	uni	ps	NULL	genic	intron_core	0.0775682
	hsa-mir-1238	MI0006328	83	82	2	0	5	0.496933	-31.5	-32.3	-34.5	TOTAL	100	80	0	1	0.0243902	0	0	0.0125	uni	ps	NULL	genic	intron_core	0.0929753
	hsa-mir-7844	MI0025514	122	122	2	0	5	0.497942	-36	-35.3	-23.3	TOTAL	100	80	0	0	0.0163934	0	0	0	uni	ps	clustered	genic	3_utr	0.154432
	hsa-mir-3615	MI0016005	87	87	1	0	5	1	-44.2	-44.2	-36	TOTAL	100	80	0	1	0.0114943	0	0	0.0125	uni	ps	NULL	genic	5_utr	0.156086
	hsa-mir-6816	MI0022661	66	66	1	0	5	1	-31	-31.1	-22.3	NOMAP_PA2	100	80	0	1	0.0151515	0	0	0.0125	uni	ps	NULL	genic	intron_core	0.212677
	hsa-mir-3131	MI0014151	63	58	1	0	5	1	-29.8	-28.2	-23.9	NOMAP_PA2	90	72	0	0	0.0172414	0	0	0	uni	ps	NULL	genic	intron_core	0.21278
	hsa-mir-6511b-1	MI0022552	85	85	1	0	5	1	-41.4	-40.2	-39.8	TOTAL	100	80	0	1	0.0117647	0	0	0.0125	multi	ps	NULL	genic	exon	0.244171
	hsa-mir-6826	MI0022671	98	98	1	0	5	1	-31.6	-33.5	-27	TOTAL	100	80	1	0	0.0102041	0	0.0125	0	uni	ps	NULL	genic	intron_core	0.302967
	hsa-mir-1253	MI0006387	105	105	0	0	5	1	-45.3	-45.3	-55.3	TOTAL	80	64	0	0	0	0	0	0	uni	ps	NULL	50k_from_gen	.	1
	hsa-mir-1275	MI0006415	80	80	0	0	5	1	-27	-27	-28.7	TOTAL	100	80	0	0	0	0	0	0	uni	ps	NULL	50k_from_gen	.	1
	hsa-mir-1276	MI0006416	83	78	0	0	5	1	-29.7	-29.7	-29.5	TOTAL	100	80	0	0	0	0	0	0	uni	ps	NULL	genic	intron_core	1
	hsa-mir-3117	MI0014130	78	78	0	0	5	1	-29	-29	-24.1	TOTAL	100	80	0	0	0	0	0	0	uni	ps	NULL	genic	intron_core	1
	hsa-mir-3188	MI0014232	85	85	0	0	5	1	-48.6	-48.6	-43.6	TOTAL	95	76	1	0	0	0	0.0131579	0	uni	ps	NULL	intergenic	.	1
	hsa-mir-4432	MI0016772	84	84	0	0	5	1	-37.4	-37.4	-55.8	TOTAL	100	80	1	2	0	0	0.0125	0.025	uni	ps	NULL	intergenic	.	1
	hsa-mir-4519	MI0016885	58	50	0	0	5	1	-21.6	-21.6	-19.9	TOTAL	100	80	2	0	0	0	0.025	0	uni	ps	NULL	genic	intron_core	1
	hsa-mir-4529	MI0016896	78	78	0	0	5	1	-56.3	-56.3	-46.6	TOTAL	100	80	1	0	0	0	0.0125	0	uni	ps	NULL	intergenic	.	1
	hsa-mir-4635	MI0017262	79	79	0	0	5	1	-45.3	-45.3	-38.5	TOTAL	95	76	3	2	0	0	0.0394737	0.0263158	uni	ps	NULL	genic	intron_core	1
	hsa-mir-5186	MI0018165	120	120	0	0	5	1	-85.8	-85.8	-84.3	TOTAL	100	80	2	0	0	0	0.025	0	uni	ps	NULL	intergenic	.	1
	hsa-mir-5699	MI0019306	90	86	0	0	5	1	-49.9	-50.6	-43.1	TOTAL	100	80	3	1	0	0	0.0375	0.0125	uni	ps	NULL	genic	intron_core	1
	hsa-mir-6514	MI0022226	70	70	0	0	5	1	-26.5	-26.5	-23.9	TOTAL	100	80	1	0	0	0	0.0125	0	uni	ps	clustered	genic	intron_core	1
	hsa-mir-6802	MI0022647	65	64	0	0	5	1	-28.7	-28.7	-24	NOMAP_PA2	100	80	1	0	0	0	0.0125	0	uni	ps	clustered	genic	intron_core	1
	hsa-mir-6869	MI0022716	62	62	0	0	5	1	-39.5	-39.5	-35.6	TOTAL	100	80	0	0	0	0	0	0	uni	ps	NULL	genic	intron_core	1
	hsa-mir-6886	MI0022733	61	60	0	0	5	1	-24.8	-24.8	-22	NOMAP_PA2	100	80	1	1	0	0	0.0125	0.0125	uni	ps	NULL	genic	intron_core	1
	hsa-mir-564	MI0003570	94	94	2	0	4	0.497326	-51.4	-48.8	-50.2	TOTAL	100	80	0	0	0.0212766	0	0	0	uni	ps	NULL	genic	exon	0.104093
	hsa-mir-4290	MI0015899	95	95	2	0	4	0.497354	-37.3	-44.6	-44.4	NOMAP_PT4_PA2	100	80	0	1	0.0210526	0	0	0.0125	uni	ps	NULL	intergenic	.	0.123332
	hsa-mir-548w	MI0014222	74	74	1	0	4	1	-37.8	-38.5	-39.4	TOTAL	96.25	77	2	0	0.0135135	0	0.025974	0	multi	ps	NULL	genic	intron_core	0.0683431
	hsa-mir-4725	MI0017362	90	90	1	0	4	1	-42.9	-39.3	-37.9	TOTAL	100	80	2	4	0.0111111	0	0.025	0.05	uni	ps	clustered	50k_from_gen	.	0.0759372
	hsa-mir-5192	MI0018171	92	92	1	0	4	1	-48.8	-48.8	-42	TOTAL	100	80	1	1	0.0108696	0	0.0125	0.0125	uni	ps	NULL	genic	intron_core	0.0790646
	hsa-mir-4480	MI0016841	71	71	1	0	4	1	-32.4	-38.6	-38.5	TOTAL	100	80	0	0	0.0140845	0	0	0	uni	ps	NULL	genic	intron_core	0.120594
	hsa-mir-4789	MI0017436	82	70	1	0	4	1	-41.6	-35.6	-21.9	TOTAL	92.5	74	3	1	0.0142857	0	0.0405405	0.0135135	uni	ps	NULL	genic	intron_core	0.125386
	hsa-mir-1263	MI0006398	86	86	1	0	4	1	-53.4	-61.1	-50.3	TOTAL	97.5	78	2	1	0.0116279	0	0.025641	0.0128205	uni	ps	NULL	intergenic	.	0.135676
	hsa-mir-4511	MI0016877	87	87	1	0	4	1	-56.1	-49.5	-43.1	TOTAL	96.25	77	1	0	0.0114943	0	0.012987	0	uni	ps	NULL	genic	intron_core	0.139666
	hsa-mir-4792	MI0017439	74	74	1	0	4	1	-29.3	-28.4	-31.1	TOTAL	100	80	1	1	0.0135135	0	0.0125	0.0125	uni	ps	NULL	50k_from_gen	.	0.171205
	hsa-mir-4663	MI0017292	76	76	1	0	4	1	-41.6	-44.3	-37.4	TOTAL	100	80	1	0	0.0131579	0	0.0125	0	uni	ps	NULL	10k_from_gen	.	0.24045
	hsa-mir-5693	MI0019300	73	73	1	0	4	1	-24.8	-23.5	-24.9	TOTAL	100	80	0	0	0.0136986	0	0	0	uni	ps	NULL	50k_from_gen	.	0.242434
	hsa-mir-1227	MI0006316	88	88	1	0	4	1	-39.5	-38.3	-39.7	TOTAL	100	80	1	1	0.0113636	0	0.0125	0.0125	uni	ps	clustered	genic	intron_core	0.254812
	hsa-mir-3972	MI0016990	87	87	1	0	4	1	-40.5	-40.5	-44.4	TOTAL	100	80	1	0	0.0114943	0	0.0125	0	uni	ps	NULL	genic	intron_core	0.263569
	hsa-mir-3663	MI0016064	97	97	1	0	4	1	-69.4	-68.7	-70.4	TOTAL	97.5	78	0	0	0.0103093	0	0	0	uni	ps	NULL	50k_from_gen	.	0.270484
	hsa-mir-548al	MI0016851	97	97	1	0	4	1	-44	-46.6	-36.1	TOTAL	100	80	0	1	0.0103093	0	0	0.0125	multi	ps	NULL	intergenic	.	0.278326
	hsa-mir-7849	MI0025519	106	106	1	0	4	1	-59.2	-64.2	-63.5	TOTAL	100	80	0	1	0.00943396	0	0	0.0125	uni	ps	NULL	intergenic	.	0.292756
	hsa-mir-3940	MI0016597	102	102	1	0	4	1	-46.9	-45.4	-47.9	TOTAL	100	80	0	0	0.00980392	0	0	0	uni	ps	NULL	genic	exon	0.300312
	hsa-mir-1269a	MI0006406	105	105	1	0	4	1	-70.4	-70.8	-61.9	TOTAL	100	80	0	1	0.00952381	0	0	0.0125	uni	ps	NULL	intergenic	.	0.302678
	hsa-mir-3619	MI0016009	83	83	0	0	4	1	-48.4	-43.7	-37.1	TOTAL	100	80	0	0	0	0	0	0	uni	ps	NULL	intergenic	.	0.900141
	hsa-mir-1293	MI0006355	71	70	0	0	4	1	-44.4	-40.6	-33	NOMAP_PA2	50	40	1	1	0	0	0.025	0.025	uni	ps	NULL	genic	intron_core	0.998872
	hsa-mir-634	MI0003649	97	97	0	0	4	1	-30.4	-30.4	-30.4	TOTAL	98.75	79	0	0	0	0	0	0	uni	ps	NULL	genic	intron_edge	0.998872
	hsa-mir-609	MI0003622	95	95	0	0	4	1	-56.8	-56.8	-61.3	TOTAL	100	80	0	0	0	0	0	0	uni	ps	NULL	genic	intron_core	0.999436
	hsa-mir-1273c	MI0014171	77	77	0	0	4	1	-46	-46	-39.9	NOMAP_PA2	93.75	75	0	0	0	0	0	0	uni	ps	NULL	50k_from_gen	.	1
	hsa-mir-1303	MI0006370	86	85	0	0	4	1	-44	-43	-42.2	TOTAL	98.75	79	1	0	0	0	0.0126582	0	uni	ps	NULL	50k_from_gen	.	1
	hsa-mir-2467	MI0017432	81	81	0	0	4	1	-49.9	-49.9	-48.2	TOTAL	97.5	78	0	0	0	0	0	0	uni	ps	NULL	genic	intron_core	1
	hsa-mir-2681	MI0012062	105	105	0	0	4	1	-41	-41	-45	TOTAL	100	80	1	0	0	0	0.0125	0	uni	ps	NULL	genic	intron_core	1
	hsa-mir-3127	MI0014144	76	76	0	0	4	1	-47	-47	-40.3	TOTAL	98.75	79	0	0	0	0	0	0	uni	ps	NULL	genic	intron_core	1
	hsa-mir-320b-2	MI0003839	138	138	0	0	4	1	-44.6	-44.6	-37	TOTAL	100	80	1	1	0	0	0.0125	0.0125	multi	no_ps	NULL	genic	intron_core	1
	hsa-mir-3665	MI0016066	105	102	0	0	4	1	-63.8	-63.8	-58	TOTAL	68.75	55	0	0	0	0	0	0	uni	ps	NULL	intergenic	.	1
	hsa-mir-378d-2	MI0003840	98	98	0	0	4	1	-28.4	-28.4	-28.3	TOTAL	100	80	0	0	0	0	0	0	multi	no_ps	NULL	intergenic	.	1
	hsa-mir-4291	MI0015900	65	65	0	0	4	1	-31.6	-31.6	-25	NOMAP_PA2	100	80	0	0	0	0	0	0	uni	ps	NULL	intergenic	.	1
	hsa-mir-4489	MI0016850	62	62	0	0	4	1	-26.1	-26.1	-26	TOTAL	97.5	78	0	0	0	0	0	0	uni	ps	NULL	genic	intron_core	1
	hsa-mir-4654	MI0017282	76	76	0	0	4	1	-38	-38	-27.5	TOTAL	100	80	0	1	0	0	0	0.0125	uni	ps	NULL	genic	intron_core	1
	hsa-mir-4655	MI0017283	74	74	0	0	4	1	-43.6	-43.6	-32.1	TOTAL	100	80	3	1	0	0	0.0375	0.0125	uni	ps	NULL	genic	intron_core	1
	hsa-mir-4671	MI0017302	73	73	0	0	4	1	-42	-42	-33.3	TOTAL	100	80	1	1	0	0	0.0125	0.0125	uni	ps	NULL	genic	intron_core	1
	hsa-mir-4673	MI0017304	59	59	0	0	4	1	-27.6	-27.6	-32.5	TOTAL	100	80	0	0	0	0	0	0	uni	ps	NULL	genic	intron_edge	1
	hsa-mir-4780	MI0017424	81	81	0	0	4	1	-50.2	-50.2	-49.1	TOTAL	100	80	0	0	0	0	0	0	uni	ps	NULL	50k_from_gen	.	1
	hsa-mir-514a-3	MI0003200	88	88	0	0	4	1	-31.8	-31.8	-35.5	TOTAL	100	80	0	2	0	0	0	0.025	multi	no_ps	clustered	intergenic	.	1
	hsa-mir-519a-2	MI0003182	87	87	0	0	4	1	-37.5	-37.5	-39.1	TOTAL	100	80	0	0	0	0	0	0	multi	ps	clustered	intergenic	.	1
	hsa-mir-520c	MI0003158	87	87	0	0	4	1	-48.9	-48.9	-55.3	TOTAL	100	80	0	0	0	0	0	0	multi	ps	clustered	intergenic	.	1
	hsa-mir-522	MI0003177	87	87	0	0	4	1	-35.3	-35.3	-38.6	TOTAL	100	80	1	0	0	0	0.0125	0	multi	ps	clustered	intergenic	.	1
	hsa-mir-556	MI0003562	95	95	0	0	4	1	-37.1	-37.1	-41.3	TOTAL	100	80	1	0	0	0	0.0125	0	uni	ps	NULL	genic	intron_core	1
	hsa-mir-5708	MI0019316	85	85	0	0	4	1	-43.8	-43.8	-31.5	TOTAL	77.5	62	2	0	0	0	0.0322581	0	multi	ps	NULL	intergenic	.	1
	hsa-mir-6745	MI0022590	127	127	0	0	4	1	-42.9	-42.9	-43.9	TOTAL	100	80	1	1	0	0	0.0125	0.0125	uni	ps	NULL	genic	intron_core	1
	hsa-mir-6760	MI0022605	68	68	0	0	4	1	-35.1	-35.1	-24.1	TOTAL	100	80	0	0	0	0	0	0	uni	ps	NULL	genic	intron_edge	1
	hsa-mir-6773	MI0022618	74	74	0	0	4	1	-20.2	-20.2	-21.5	TOTAL	97.5	78	1	0	0	0	0.0128205	0	uni	ps	NULL	genic	intron_core	1
	hsa-mir-6832	MI0022677	72	72	0	0	4	1	-27.7	-27.7	-29.8	TOTAL	100	80	0	0	0	0	0	0	uni	ps	NULL	genic	intron_core	1
	hsa-mir-7111	MI0022962	72	72	0	0	4	1	-23.6	-23.6	-23.9	TOTAL	100	80	0	0	0	0	0	0	uni	ps	NULL	genic	intron_core	1
	hsa-mir-8076	MI0025912	83	83	0	0	4	1	-24.2	-24.2	-21.1	TOTAL	100	80	0	0	0	0	0	0	uni	ps	NULL	genic	intron_core	1
	hsa-mir-936	MI0005758	98	98	0	0	4	1	-34.7	-34.7	-28.7	TOTAL	100	80	0	0	0	0	0	0	uni	ps	NULL	genic	exon	1
	hsa-mir-939	MI0005761	82	80	0	0	4	1	-56.4	-56.4	-52.2	TOTAL	100	80	0	0	0	0	0	0	uni	ps	clustered	genic	exon	1
	hsa-mir-5572	MI0019117	137	136	3	0	3	0.247232	-53.9	-58.3	-53.1	TOTAL	100	80	0	0	0.0220588	0	0	0	uni	ps	NULL	genic	exon	0.0335407
	hsa-mir-3167	MI0014198	85	85	3	0	3	0.245562	-54.2	-55.2	-57.4	TOTAL	100	80	1	0	0.0352941	0	0.0125	0	uni	ps	NULL	genic	intron_core	0.0490481
	hsa-mir-4482	MI0016843	70	70	2	0	3	0.496403	-29.8	-28.7	-22.2	TOTAL	100	80	3	1	0.0285714	0	0.0375	0.0125	uni	ps	NULL	50k_from_gen	.	0.0168915
	hsa-mir-548q	MI0010637	100	100	2	0	3	0.497487	-38.9	-48	-48.8	TOTAL	100	80	2	0	0.02	0	0.025	0	multi	ps	NULL	intergenic	.	0.0383991
	hsa-mir-4651	MI0017279	73	73	2	0	3	0.496552	-38	-40.7	-42.6	TOTAL	100	80	2	1	0.0273973	0	0.025	0.0125	uni	ps	NULL	genic	intron_edge	0.066606
	hsa-mir-548ad	MI0016770	82	80	2	0	3	0.496855	-41.9	-45.9	-41.1	TOTAL	100	80	0	0	0.025	0	0	0	multi	ps	NULL	intergenic	.	0.0934
	hsa-mir-1910	MI0008331	80	80	2	0	3	0.496855	-35.2	-31.2	-30.2	TOTAL	81.25	65	3	1	0.025	0	0.0461538	0.0153846	uni	ps	NULL	genic	intron_core	0.103827
	hsa-mir-4300	MI0015831	96	96	2	0	3	0.497382	-31.7	-25.9	-26.4	TOTAL	98.75	79	1	1	0.0208333	0	0.0126582	0.0126582	uni	ps	NULL	intergenic	.	0.109274
	hsa-mir-5001	MI0017867	100	100	2	0	3	0.497487	-52.4	-49.7	-50.6	TOTAL	100	80	0	0	0.02	0	0	0	uni	ps	NULL	genic	5_utr	0.122382
	hsa-mir-6509	MI0022221	85	85	1	0	3	1	-47.2	-46	-43.7	TOTAL	100	80	0	0	0.0117647	0	0	0	uni	ps	NULL	genic	intron_edge	0.161432
	hsa-mir-5092	MI0017981	88	88	1	0	3	1	-47.7	-43.8	-49	TOTAL	100	80	2	1	0.0113636	0	0.025	0.0125	uni	ps	NULL	genic	intron_core	0.169399
	hsa-mir-5002	MI0017868	97	96	1	0	3	1	-37.7	-32.9	-26.1	TOTAL	100	80	1	1	0.0104167	0	0.0125	0.0125	uni	ps	NULL	genic	intron_core	0.180411
	hsa-mir-1908	MI0008329	80	80	1	0	3	1	-46.6	-49.4	-47	TOTAL	100	80	1	1	0.0125	0	0.0125	0.0125	uni	ps	NULL	genic	intron_core	0.214371
	hsa-mir-3924	MI0016432	81	70	1	0	3	1	-34.3	-34.3	-20.5	TOTAL	100	80	2	0	0.0142857	0	0.025	0	uni	ps	NULL	intergenic	.	0.222799
	hsa-mir-4457	MI0016803	68	68	1	0	3	1	-38.5	-33.8	-31.4	TOTAL	100	80	1	0	0.0147059	0	0.0125	0	uni	ps	NULL	10k_from_gen	.	0.226242
	hsa-mir-6069	MI0020346	79	79	1	0	3	1	-44.9	-44.9	-44.9	TOTAL	100	80	1	0	0.0126582	0	0.0125	0	uni	ps	clustered	intergenic	.	0.22952
	hsa-mir-4299	MI0015829	72	72	1	0	3	1	-30.1	-30.1	-23.3	TOTAL	100	80	0	0	0.0138889	0	0	0	uni	ps	NULL	50k_from_gen	.	0.232328
	hsa-mir-548t	MI0014164	74	74	1	0	3	1	-40.1	-39.7	-40.9	TOTAL	100	80	0	1	0.0135135	0	0	0.0125	multi	ps	NULL	genic	intron_core	0.233597
	hsa-mir-548g	MI0006395	89	89	1	0	3	1	-33.3	-28.6	-22.6	TOTAL	93.75	75	0	0	0.011236	0	0	0	multi	ps	NULL	intergenic	.	0.249336
	hsa-mir-4439	MI0016782	80	80	1	0	3	1	-35	-37.3	-29.7	TOTAL	100	80	1	0	0.0125	0	0.0125	0	uni	ps	NULL	genic	intron_core	0.249713
	hsa-mir-4257	MI0015856	86	83	1	0	3	1	-30.7	-26.1	-25.2	TOTAL	92.5	74	1	1	0.0120482	0	0.0135135	0.0135135	uni	ps	NULL	genic	intron_edge	0.256516
	hsa-mir-4748	MI0017387	82	81	1	0	3	1	-31.7	-30.3	-27.6	TOTAL	98.75	79	1	0	0.0123457	0	0.0126582	0	uni	ps	NULL	genic	intron_core	0.259808
	hsa-mir-4425	MI0016764	84	83	1	0	3	1	-54	-54.4	-38.9	TOTAL	100	80	2	0	0.0120482	0	0.025	0	uni	ps	NULL	intergenic	.	0.263765
	hsa-mir-4721	MI0017356	89	89	1	0	3	1	-42.5	-44.8	-47.3	TOTAL	100	80	0	0	0.011236	0	0	0	uni	ps	NULL	genic	exon	0.266301
	hsa-mir-3655	MI0016055	83	83	1	0	3	1	-29.4	-27.9	-28.3	TOTAL	100	80	0	0	0.0120482	0	0	0	uni	ps	NULL	genic	exon	0.266877
	hsa-mir-580	MI0003587	97	97	1	0	3	1	-47.6	-48.4	-57.2	TOTAL	100	80	0	1	0.0103093	0	0	0.0125	uni	ps	NULL	genic	intron_core	0.270184
	hsa-mir-3612	MI0016002	87	87	1	0	3	1	-34.4	-31.8	-37.6	TOTAL	100	80	0	0	0.0114943	0	0	0	uni	ps	NULL	genic	intron_core	0.274719
	hsa-mir-5009	MI0017877	100	100	1	0	3	1	-31.6	-31.6	-30.2	TOTAL	100	80	1	0	0.01	0	0.0125	0	uni	ps	NULL	genic	intron_core	0.280732
	hsa-mir-3934	MI0016590	107	107	1	0	3	1	-43	-40.4	-46.2	TOTAL	100	80	0	0	0.00934579	0	0	0	uni	ps	NULL	10k_from_gen	.	0.307521
	hsa-mir-527	MI0003179	85	85	0	0	3	1	-42.3	-44.9	-45.9	TOTAL	100	80	2	1	0	0	0.025	0.0125	multi	ps	clustered	intergenic	.	0.946218
	hsa-mir-1257	MI0006391	117	107	0	0	3	1	-41.4	-41.7	-39.4	NOMAP_PA2	100	80	0	2	0	0	0	0.025	uni	ps	NULL	50k_from_gen	.	0.981864
	hsa-mir-23c	MI0016010	100	100	0	0	3	1	-33.7	-33.7	-33.2	TOTAL	100	80	0	0	0	0	0	0	uni	ps	NULL	genic	intron_core	0.998872
	hsa-mir-583	MI0003590	75	75	0	0	3	1	-41.4	-41.4	-39.8	TOTAL	100	80	0	0	0	0	0	0	uni	ps	NULL	intergenic	.	0.998872
	hsa-mir-612	MI0003625	100	99	0	0	3	1	-50.4	-50.4	-55.1	TOTAL	100	80	1	0	0	0	0.0125	0	uni	ps	NULL	50k_from_gen	.	0.998872
	hsa-mir-8056	MI0025892	82	82	0	0	3	1	-28.9	-28.9	-20.8	TOTAL	100	80	0	1	0	0	0	0.0125	uni	ps	NULL	intergenic	.	0.998872
	hsa-mir-1250	MI0006385	113	112	0	0	3	1	-53.8	-53.8	-53.1	TOTAL	100	80	0	2	0	0	0	0.025	uni	ps	clustered	genic	intron_core	1
	hsa-mir-1285-1	MI0006346	84	84	0	0	3	1	-57.7	-57.7	-51.6	TOTAL	100	80	0	0	0	0	0	0	multi	ps	NULL	genic	intron_core	1
	hsa-mir-1287	MI0006349	90	89	0	0	3	1	-33.3	-30.5	-28.9	TOTAL	100	80	1	0	0	0	0.0125	0	uni	no_ps	NULL	genic	exon	1
	hsa-mir-199b	MI0000282	110	110	0	0	3	1	-42.1	-42.1	-33	NOMAP_PA2	81.25	65	0	0	0	0	0	0	multi	no_ps	clustered	50k_from_gen	.	1
	hsa-mir-211	MI0000287	110	110	0	0	3	1	-45.7	-45.7	-37.2	TOTAL	100	80	0	0	0	0	0	0	multi	no_ps	NULL	genic	intron_core	1
	hsa-mir-3139	MI0014162	76	76	0	0	3	1	-31.8	-31.8	-24.9	TOTAL	100	80	1	1	0	0	0.0125	0.0125	uni	ps	NULL	genic	intron_core	1
	hsa-mir-3144	MI0014169	79	79	0	0	3	1	-37.3	-37.3	-37.6	TOTAL	100	80	0	0	0	0	0	0	uni	ps	NULL	intergenic	.	1
	hsa-mir-3145	MI0014170	82	82	0	0	3	1	-42.5	-42.5	-40.2	TOTAL	97.5	78	0	1	0	0	0	0.0128205	uni	ps	NULL	genic	intron_core	1
	hsa-mir-3152	MI0014179	74	69	0	0	3	1	-49.5	-49.5	-30	TOTAL	100	80	0	0	0	0	0	0	uni	ps	NULL	genic	intron_core	1
	hsa-mir-3198-1	MI0014246	80	80	0	0	3	1	-48.8	-48.8	-32.5	TOTAL	100	80	0	0	0	0	0	0	multi	ps	NULL	genic	intron_core	1
	hsa-mir-3656	MI0016056	69	69	0	0	3	1	-29.7	-29.7	-23.8	TOTAL	100	80	0	0	0	0	0	0	uni	ps	NULL	genic	exon	1
	hsa-mir-4469	MI0016820	79	79	0	0	3	1	-50.3	-46.5	-40.1	TOTAL	100	80	0	0	0	0	0	0	uni	ps	NULL	genic	intron_edge	1
	hsa-mir-4522	MI0016889	87	86	0	0	3	1	-43.4	-43.4	-37.8	TOTAL	97.5	78	0	1	0	0	0	0.0128205	uni	ps	NULL	intergenic	.	1
	hsa-mir-4527	MI0016894	70	70	0	0	3	1	-24.6	-24.6	-28.9	TOTAL	100	80	2	0	0	0	0.025	0	uni	ps	NULL	intergenic	.	1
	hsa-mir-454	MI0003820	115	115	0	0	3	1	-40.5	-40.5	-42	TOTAL	100	80	0	0	0	0	0	0	uni	no_ps	NULL	genic	intron_core	1
	hsa-mir-4637	MI0017264	84	79	0	0	3	1	-37.4	-33.2	-34	NOMAP_PA2	100	80	1	0	0	0	0.0125	0	uni	ps	NULL	genic	intron_core	1
	hsa-mir-4638	MI0017265	68	68	0	0	3	1	-31.1	-31.1	-28.9	TOTAL	93.75	75	0	1	0	0	0	0.0133333	uni	ps	NULL	50k_from_gen	.	1
	hsa-mir-4644	MI0017271	84	83	0	0	3	1	-38.3	-38.3	-33.5	NOMAP_PA2	100	80	0	1	0	0	0	0.0125	uni	ps	NULL	genic	intron_edge	1
	hsa-mir-4648	MI0017275	72	72	0	0	3	1	-23.7	-23.7	-20.6	TOTAL	100	80	1	0	0	0	0.0125	0	uni	ps	NULL	genic	intron_core	1
	hsa-mir-4669	MI0017300	62	62	0	0	3	1	-38.7	-38.7	-28.1	TOTAL	100	80	1	0	0	0	0.0125	0	uni	ps	NULL	genic	intron_core	1
	hsa-mir-4710	MI0017344	56	56	0	0	3	1	-25.6	-25.6	-23.3	TOTAL	100	80	2	0	0	0	0.025	0	uni	ps	NULL	intergenic	.	1
	hsa-mir-5003	MI0017869	99	99	0	0	3	1	-43.1	-43.1	-45.8	TOTAL	100	80	1	0	0	0	0.0125	0	uni	ps	NULL	genic	intron_core	1
	hsa-mir-506	MI0003193	124	124	0	0	3	1	-43.1	-43.1	-44.9	TOTAL	100	80	1	0	0	0	0.0125	0	multi	no_ps	clustered	intergenic	.	1
	hsa-mir-5090	MI0017979	85	85	0	0	3	1	-35	-35	-29.4	TOTAL	100	80	1	0	0	0	0.0125	0	uni	ps	clustered	genic	exon	1
	hsa-mir-548ag-2	MI0016794	64	64	0	0	3	1	-33.6	-33.6	-28.5	TOTAL	100	80	3	1	0	0	0.0375	0.0125	multi	ps	NULL	intergenic	.	1
	hsa-mir-548k	MI0006354	116	115	0	0	3	1	-45	-45	-43.9	TOTAL	98.75	79	0	0	0	0	0	0	multi	ps	NULL	genic	intron_core	1
	hsa-mir-554	MI0003559	96	95	0	0	3	1	-33.4	-33.4	-21.7	TOTAL	100	80	0	1	0	0	0	0.0125	uni	ps	NULL	genic	intron_core	1
	hsa-mir-5571	MI0019115	113	113	0	0	3	1	-50.7	-50.7	-53.3	TOTAL	100	80	0	0	0	0	0	0	uni	ps	NULL	10k_from_gen	.	1
	hsa-mir-5579	MI0019133	58	57	0	0	3	1	-30.5	-26.1	-29	TOTAL	100	80	0	0	0	0	0	0	uni	ps	NULL	genic	intron_core	1
	hsa-mir-5589	MI0019148	60	60	0	0	3	1	-27.8	-27.8	-23.8	TOTAL	100	80	0	0	0	0	0	0	uni	ps	NULL	50k_from_gen	.	1
	hsa-mir-597	MI0003609	97	97	0	0	3	1	-35.7	-35.7	-35.1	TOTAL	100	80	1	4	0	0	0.0125	0.05	uni	ps	NULL	genic	intron_core	1
	hsa-mir-6072	MI0020349	71	71	0	0	3	1	-35.1	-35.1	-26.5	TOTAL	100	80	0	2	0	0	0	0.025	uni	ps	NULL	intergenic	.	1
	hsa-mir-6090	MI0020367	60	60	0	0	3	1	-32.1	-32.1	-32.7	TOTAL	100	80	0	1	0	0	0	0.0125	uni	ps	NULL	intergenic	.	1
	hsa-mir-6124	MI0021258	85	85	0	0	3	1	-36.4	-36.4	-31.4	TOTAL	100	80	2	1	0	0	0.025	0.0125	uni	ps	NULL	genic	intron_core	1
	hsa-mir-6499	MI0022209	62	62	0	0	3	1	-24.1	-24.1	-19.9	TOTAL	100	80	2	1	0	0	0.025	0.0125	uni	ps	NULL	genic	intron_edge	1
	hsa-mir-6503	MI0022215	86	85	0	0	3	1	-62.1	-62.1	-71	TOTAL	97.5	78	1	1	0	0	0.0128205	0.0128205	uni	ps	NULL	50k_from_gen	.	1
	hsa-mir-6731	MI0022576	72	72	0	0	3	1	-27.8	-27.8	-30.6	TOTAL	100	80	0	0	0	0	0	0	uni	ps	NULL	genic	intron_edge	1
	hsa-mir-6738	MI0022583	64	64	0	0	3	1	-24.5	-24.5	-28.7	TOTAL	100	80	1	0	0	0	0.0125	0	uni	ps	NULL	genic	intron_core	1
	hsa-mir-6778	MI0022623	73	73	0	0	3	1	-37.2	-37.2	-39.6	TOTAL	100	80	0	0	0	0	0	0	uni	ps	NULL	genic	intron_edge	1
	hsa-mir-6793	MI0022638	63	63	0	0	3	1	-31.1	-31.1	-28	TOTAL	100	80	0	0	0	0	0	0	uni	ps	NULL	genic	intron_edge	1
	hsa-mir-6794	MI0022639	68	64	0	0	3	1	-38.8	-38.8	-36.6	TOTAL	100	80	3	0	0	0	0.0375	0	uni	ps	NULL	genic	intron_core	1
	hsa-mir-6801	MI0022646	79	79	0	0	3	1	-25.2	-25.2	-28.9	TOTAL	100	80	0	1	0	0	0	0.0125	uni	ps	NULL	genic	intron_edge	1
	hsa-mir-6824	MI0022669	63	63	0	0	3	1	-28.6	-28.6	-27.6	NOMAP_PA2	100	80	0	0	0	0	0	0	uni	ps	NULL	genic	intron_core	1
	hsa-mir-6837	MI0022683	64	64	0	0	3	1	-26.6	-26.6	-20.4	TOTAL	100	80	1	0	0	0	0.0125	0	uni	ps	NULL	genic	intron_core	1
	hsa-mir-6855	MI0022701	67	67	0	0	3	1	-26.9	-26.9	-24.4	TOTAL	100	80	0	2	0	0	0	0.025	uni	ps	NULL	genic	intron_core	1
	hsa-mir-6889	MI0022736	59	59	0	0	3	1	-24.4	-24.4	-22.9	TOTAL	98.75	79	0	1	0	0	0	0.0126582	uni	ps	NULL	genic	intron_edge	1
	hsa-mir-7159	MI0023620	66	66	0	0	3	1	-21.1	-21.1	-20	TOTAL	98.75	79	1	2	0	0	0.0126582	0.0253165	uni	ps	NULL	intergenic	.	1
	hsa-mir-8080	MI0025916	89	89	0	0	3	1	-30	-30	-27.9	TOTAL	100	80	0	0	0	0	0	0	uni	ps	NULL	intergenic	.	1
	hsa-mir-8081	MI0025917	95	95	0	0	3	1	-21.7	-21.7	-20.8	TOTAL	100	80	0	0	0	0	0	0	uni	ps	NULL	intergenic	.	1
	hsa-mir-8087	MI0025923	78	78	0	0	3	1	-33.2	-33.2	-35.4	TOTAL	95	76	1	0	0	0	0.0131579	0	uni	ps	NULL	10k_from_gen	.	1
	hsa-mir-4321	MI0015852	80	80	2	0	2	0.496855	-38	-36.9	-38.7	TOTAL	100	80	0	0	0.025	0	0	0	uni	ps	NULL	genic	exon	0.0616667
	hsa-mir-5691	MI0019296	68	68	2	0	2	0.496296	-40	-30	-22.1	TOTAL	100	80	1	1	0.0294118	0	0.0125	0.0125	uni	ps	NULL	genic	intron_core	0.0624952
	hsa-mir-3124	MI0014140	67	63	2	0	2	0.496	-32	-19.8	-25.1	TOTAL	98.75	79	1	1	0.031746	0	0.0126582	0.0126582	uni	ps	NULL	50k_from_gen	.	0.0771892
	hsa-mir-1290	MI0006352	78	78	2	0	2	0.496774	-22.5	-22.5	-22.7	TOTAL	100	80	1	1	0.025641	0	0.0125	0.0125	uni	ps	NULL	genic	intron_core	0.0946222
	hsa-mir-6081	MI0020358	97	93	2	0	2	0.497297	-45.6	-41.2	-40.8	TOTAL	100	80	0	0	0.0215054	0	0	0	uni	ps	NULL	genic	intron_core	0.123326
	hsa-mir-548a-1	MI0003593	97	97	2	0	2	0.497409	-31.8	-32.7	-33.8	TOTAL	97.5	78	0	1	0.0206186	0	0	0.0128205	multi	ps	NULL	intergenic	.	0.124055
	hsa-mir-6836	MI0022682	63	63	1	0	2	1	-23.6	-23.9	-27.9	TOTAL	100	80	2	0	0.015873	0	0.025	0	uni	ps	NULL	genic	intron_core	0.079973
	hsa-mir-4491	MI0016853	68	68	1	0	2	1	-41.5	-41.3	-39	TOTAL	98.75	79	0	0	0.0147059	0	0	0	uni	ps	NULL	50k_from_gen	.	0.0916148
	hsa-mir-593	MI0003605	100	100	1	0	2	1	-41.7	-41.2	-41.2	TOTAL	100	80	0	0	0.01	0	0	0	uni	ps	NULL	genic	intron_core	0.117012
	hsa-mir-618	MI0003632	98	98	1	0	2	1	-34.5	-38.3	-41.4	TOTAL	100	80	0	0	0.0102041	0	0	0	uni	ps	NULL	genic	intron_core	0.117557
	hsa-mir-3657	MI0016057	117	117	1	0	2	1	-63.5	-61.5	-66.5	TOTAL	100	80	1	1	0.00854701	0	0.0125	0.0125	uni	ps	NULL	genic	intron_core	0.122088
	hsa-mir-6805	MI0022650	62	62	1	0	2	1	-31.5	-31.5	-25.7	TOTAL	98.75	79	0	0	0.016129	0	0	0	uni	ps	NULL	genic	exon	0.158183
	hsa-mir-8068	MI0025904	68	68	1	0	2	1	-26.6	-30	-23.8	TOTAL	95	76	0	0	0.0147059	0	0	0	uni	ps	NULL	intergenic	.	0.177024
	hsa-mir-5587	MI0019144	53	53	1	0	2	1	-30.1	-28	-20.3	TOTAL	100	80	1	0	0.0188679	0	0.0125	0	uni	ps	clustered	genic	intron_core	0.179711
	hsa-mir-3175	MI0014209	77	74	1	0	2	1	-40.8	-35	-30.7	TOTAL	98.75	79	0	0	0.0135135	0	0	0	uni	ps	NULL	genic	intron_core	0.180093
	hsa-mir-921	MI0005713	56	56	1	0	2	1	-21.2	-23.6	-21.4	NOMAP_PA2	98.75	79	0	0	0.0178571	0	0	0	uni	ps	NULL	genic	intron_core	0.194643
	hsa-mir-6811	MI0022656	58	58	1	0	2	1	-25.5	-24.6	-24.4	TOTAL	97.5	78	0	1	0.0172414	0	0	0.0128205	uni	ps	NULL	genic	intron_core	0.197082
	hsa-mir-6742	MI0022587	62	62	1	0	2	1	-27	-26.7	-25.1	TOTAL	96.25	77	0	0	0.016129	0	0	0	uni	ps	NULL	genic	intron_core	0.197542
	hsa-mir-7107	MI0022958	80	80	1	0	2	1	-25.8	-28.2	-36.3	TOTAL	100	80	1	1	0.0125	0	0.0125	0.0125	uni	ps	NULL	genic	intron_core	0.200841
	hsa-mir-4742	MI0017380	85	85	1	0	2	1	-31.5	-30.2	-27.9	TOTAL	98.75	79	0	0	0.0117647	0	0	0	uni	ps	NULL	genic	intron_core	0.202661
	hsa-mir-6752	MI0022597	71	71	1	0	2	1	-35.6	-35.6	-35.2	TOTAL	100	80	1	0	0.0140845	0	0.0125	0	uni	ps	NULL	genic	intron_core	0.211021
	hsa-mir-520d	MI0003164	87	87	1	0	2	1	-44.2	-47.8	-43.5	TOTAL	100	80	1	0	0.0114943	0	0.0125	0	multi	ps	clustered	intergenic	.	0.212059
	hsa-mir-4301	MI0015828	66	66	1	0	2	1	-24.7	-21.8	-21.8	TOTAL	100	80	0	0	0.0151515	0	0	0	uni	ps	NULL	genic	intron_core	0.215972
	hsa-mir-8077	MI0025913	75	75	1	0	2	1	-36.3	-39	-39	TOTAL	100	80	0	0	0.0133333	0	0	0	uni	ps	NULL	genic	intron_core	0.220341
	hsa-mir-3678	MI0016079	94	94	1	0	2	1	-60	-64.6	-53.7	TOTAL	100	80	3	0	0.0106383	0	0.0375	0	uni	ps	NULL	intergenic	.	0.22282
	hsa-mir-4419b	MI0016861	68	68	1	0	2	1	-25.6	-25.6	-27.1	TOTAL	100	80	1	1	0.0147059	0	0.0125	0.0125	uni	ps	NULL	50k_from_gen	.	0.224724
	hsa-mir-6502	MI0022214	76	76	1	0	2	1	-24.9	-23.4	-21	TOTAL	100	80	0	1	0.0131579	0	0	0.0125	uni	ps	NULL	genic	3_utr	0.227834
	hsa-mir-4476	MI0016828	70	70	1	0	2	1	-43.1	-45.4	-35	TOTAL	100	80	1	0	0.0142857	0	0.0125	0	uni	ps	NULL	genic	intron_core	0.229266
	hsa-mir-146a	MI0000477	99	99	1	0	2	1	-38.8	-41.8	-41.8	TOTAL	97.5	78	1	1	0.010101	0	0.0128205	0.0128205	multi	no_ps	NULL	intergenic	.	0.230134
	hsa-mir-3684	MI0016085	74	74	1	0	2	1	-43.3	-43.2	-38.2	TOTAL	100	80	2	1	0.0135135	0	0.025	0.0125	uni	ps	NULL	genic	intron_core	0.230523
	hsa-mir-6785	MI0022630	81	81	1	0	2	1	-30.8	-30.4	-30	TOTAL	100	80	0	0	0.0123457	0	0	0	uni	ps	NULL	genic	intron_core	0.241528
	hsa-mir-4308	MI0015839	81	81	1	0	2	1	-33.4	-28.4	-27.3	TOTAL	100	80	0	0	0.0123457	0	0	0	uni	ps	NULL	genic	intron_core	0.242509
	hsa-mir-4694	MI0017327	80	80	1	0	2	1	-46.5	-47.4	-44	TOTAL	98.75	79	1	3	0.0125	0	0.0126582	0.0379747	uni	ps	NULL	intergenic	.	0.244261
	hsa-mir-202	MI0003130	110	110	1	0	2	1	-58.3	-56.3	-56.3	TOTAL	100	80	1	0	0.00909091	0	0.0125	0	uni	no_ps	NULL	50k_from_gen	.	0.247142
	hsa-mir-6762	MI0022607	86	86	1	0	2	1	-48.3	-50.3	-49.5	TOTAL	100	80	0	2	0.0116279	0	0	0.025	uni	ps	NULL	genic	intron_core	0.248028
	hsa-mir-601	MI0003614	79	79	1	0	2	1	-23.6	-25.8	-22.3	TOTAL	91.25	73	0	2	0.0126582	0	0	0.0273973	uni	ps	NULL	genic	intron_core	0.250729
	hsa-mir-6126	MI0021260	89	89	1	0	2	1	-40.6	-35.9	-32.4	TOTAL	92.5	74	1	0	0.011236	0	0.0135135	0	uni	ps	NULL	10k_from_gen	.	0.251741
	hsa-mir-4422	MI0016759	83	83	1	0	2	1	-47.4	-50	-47.2	TOTAL	100	80	0	0	0.0120482	0	0	0	uni	ps	NULL	intergenic	.	0.252373
	hsa-mir-1207	MI0006340	87	87	1	0	2	1	-36	-38.7	-40.3	TOTAL	100	80	0	0	0.0114943	0	0	0	uni	ps	NULL	intergenic	.	0.253455
	hsa-mir-548l	MI0006361	86	86	1	0	2	1	-41.7	-42.1	-44.1	TOTAL	100	80	0	0	0.0116279	0	0	0	multi	ps	NULL	genic	intron_core	0.259572
	hsa-mir-6719	MI0022554	87	87	1	0	2	1	-36	-36	-33.6	TOTAL	100	80	1	0	0.0114943	0	0.0125	0	uni	ps	NULL	genic	intron_edge	0.264356
	hsa-mir-521-2	MI0003163	87	87	1	0	2	1	-34.6	-35.3	-36.3	TOTAL	100	80	1	1	0.0114943	0	0.0125	0.0125	multi	ps	clustered	intergenic	.	0.266623
	hsa-mir-581	MI0003588	96	94	1	0	2	1	-38	-38	-38.2	TOTAL	93.75	75	0	0	0.0106383	0	0	0	uni	ps	NULL	genic	intron_core	0.277755
	hsa-mir-4473	MI0016825	91	81	1	0	2	1	-53.6	-54	-52.3	NOMAP_PA2	97.5	78	1	0	0.0123457	0	0.0128205	0	uni	ps	NULL	genic	intron_core	0.279825
	hsa-mir-141	MI0000457	95	95	1	0	2	1	-49.1	-51	-48.6	TOTAL	100	80	1	0	0.0105263	0	0.0125	0	multi	no_ps	clustered	10k_from_gen	.	0.281358
	hsa-mir-1289-1	MI0006350	144	144	1	0	2	1	-53.4	-58.3	-56.2	TOTAL	100	80	0	0	0.00694444	0	0	0	multi	ps	NULL	50k_from_gen	.	0.28731
	hsa-mir-6134	MI0021279	109	109	1	0	2	1	-36	-34.1	-32.8	TOTAL	100	80	0	0	0.00917431	0	0	0	uni	ps	NULL	intergenic	.	0.309281
	hsa-mir-765	MI0005116	114	114	1	0	2	1	-30.6	-30.6	-33.2	TOTAL	100	80	0	0	0.00877193	0	0	0	uni	ps	NULL	genic	intron_edge	0.317951
	hsa-mir-1256	MI0006390	119	119	1	0	2	1	-49.4	-49.7	-51.1	TOTAL	100	80	1	0	0.00840336	0	0.0125	0	uni	no_ps	NULL	genic	intron_core	0.323177
	hsa-mir-498	MI0003142	124	124	1	0	2	1	-54.2	-58.1	-55.1	TOTAL	100	80	0	2	0.00806452	0	0	0.025	uni	ps	clustered	50k_from_gen	.	0.334451
	hsa-mir-6872	MI0022719	62	52	0	0	2	1	-27.5	-27.4	-20.3	TOTAL	100	80	0	0	0	0	0	0	uni	ps	NULL	genic	intron_core	0.737752
	hsa-mir-615	MI0003628	96	96	0	0	2	1	-57.1	-57.1	-51.5	TOTAL	98.75	79	0	2	0	0	0	0.0253165	uni	no_ps	NULL	genic	intron_core	0.998404
	hsa-mir-320c-1	MI0003778	88	88	0	0	2	1	-35	-35	-29.5	TOTAL	100	80	0	0	0	0	0	0	multi	no_ps	NULL	intergenic	.	0.998872
	hsa-mir-450a-1	MI0001652	91	91	0	0	2	1	-34.3	-34.3	-38.6	TOTAL	95	76	1	0	0	0	0.0131579	0	multi	no_ps	clustered	50k_from_gen	.	0.998872
	hsa-mir-4700	MI0017333	74	74	0	0	2	1	-33.8	-33.8	-30.7	TOTAL	98.75	79	0	1	0	0	0	0.0126582	uni	ps	NULL	genic	3_utr	0.998872
	hsa-mir-1199	MI0020340	119	119	0	0	2	1	-70.3	-70.3	-66	TOTAL	100	80	0	0	0	0	0	0	uni	no_ps	NULL	50k_from_gen	.	0.999436
	hsa-mir-1202	MI0006334	83	83	0	0	2	1	-34.2	-34.2	-34.4	TOTAL	100	80	0	0	0	0	0	0	uni	ps	NULL	intergenic	.	1
	hsa-mir-1224	MI0003764	85	85	0	0	2	1	-43.5	-43.5	-45.2	TOTAL	100	80	0	0	0	0	0	0	uni	no_ps	NULL	genic	intron_core	1
	hsa-mir-1262	MI0006397	93	93	0	0	2	1	-22.3	-22.3	-22.2	TOTAL	100	80	0	1	0	0	0	0.0125	uni	ps	NULL	genic	intron_core	1
	hsa-mir-1273d	MI0014254	86	86	0	0	2	1	-39.3	-39.3	-39.1	TOTAL	95	76	2	0	0	0	0.0263158	0	multi	no_ps	NULL	genic	intron_core	1
	hsa-mir-1286	MI0006348	78	78	0	0	2	1	-30.8	-30.8	-30.8	TOTAL	100	80	2	1	0	0	0.025	0.0125	uni	ps	NULL	genic	intron_core	1
	hsa-mir-1302-8	MI0006369	128	128	0	0	2	1	-44.2	-44.2	-38.2	TOTAL	100	80	0	0	0	0	0	0	multi	no_ps	NULL	intergenic	.	1
	hsa-mir-133b	MI0000822	119	119	0	0	2	1	-47.7	-47.7	-48.9	TOTAL	100	80	1	1	0	0	0.0125	0.0125	multi	no_ps	clustered	50k_from_gen	.	1
	hsa-mir-183	MI0000273	110	110	0	0	2	1	-40.5	-40.5	-40.8	TOTAL	100	80	0	1	0	0	0	0.0125	uni	no_ps	clustered	intergenic	.	1
	hsa-mir-1915	MI0008336	80	80	0	0	2	1	-48.8	-48.8	-35.6	TOTAL	100	80	0	0	0	0	0	0	uni	ps	NULL	genic	intron_edge	1
	hsa-mir-193a	MI0000487	88	88	0	0	2	1	-49.9	-49.9	-51.8	TOTAL	100	80	0	0	0	0	0	0	multi	no_ps	NULL	50k_from_gen	.	1
	hsa-mir-1972-1	MI0009982	77	77	0	0	2	1	-37.8	-37.8	-35.1	NOMAP_PA2	100	80	0	1	0	0	0	0.0125	multi	ps	NULL	50k_from_gen	.	1
	hsa-mir-223	MI0000300	110	110	0	0	2	1	-46.8	-46.8	-46.8	TOTAL	100	80	1	1	0	0	0.0125	0.0125	uni	no_ps	NULL	intergenic	.	1
	hsa-mir-2276	MI0011282	89	89	0	0	2	1	-41.1	-41.1	-35.2	TOTAL	100	80	0	0	0	0	0	0	uni	ps	NULL	genic	intron_core	1
	hsa-mir-3135a	MI0014156	77	77	0	0	2	1	-32.8	-32.8	-30.4	TOTAL	98.75	79	1	0	0	0	0.0126582	0	multi	ps	NULL	genic	intron_core	1
	hsa-mir-3148	MI0014175	77	77	0	0	2	1	-44.1	-44.1	-34.1	TOTAL	100	80	0	0	0	0	0	0	uni	ps	NULL	intergenic	.	1
	hsa-mir-3157	MI0014185	85	81	0	0	2	1	-51.5	-51.5	-38.3	TOTAL	100	80	0	0	0	0	0	0	uni	ps	NULL	intergenic	.	1
	hsa-mir-3164	MI0014194	83	83	0	0	2	1	-47.2	-47.2	-44.7	TOTAL	98.75	79	0	0	0	0	0	0	uni	ps	NULL	genic	intron_core	1
	hsa-mir-3192	MI0014237	77	77	0	0	2	1	-29.2	-29.2	-33.6	TOTAL	100	80	0	1	0	0	0	0.0125	uni	ps	NULL	genic	intron_core	1
	hsa-mir-320e	MI0014234	53	53	0	0	2	1	-31.6	-31.6	-32.2	TOTAL	100	80	0	0	0	0	0	0	multi	no_ps	NULL	genic	intron_core	1
	hsa-mir-328	MI0000804	75	75	0	0	2	1	-43.9	-43.9	-42.4	TOTAL	100	80	0	0	0	0	0	0	uni	no_ps	NULL	10k_from_gen	.	1
	hsa-mir-331	MI0000812	94	92	0	0	2	1	-42.9	-42.9	-35	TOTAL	98.75	79	0	0	0	0	0	0	uni	no_ps	clustered	10k_from_gen	.	1
	hsa-mir-3611	MI0016001	83	83	0	0	2	1	-31.1	-29.5	-23.9	TOTAL	100	80	0	1	0	0	0	0.0125	uni	ps	NULL	genic	intron_core	1
	hsa-mir-3661	MI0016062	96	96	0	0	2	1	-33.2	-33.2	-35.6	TOTAL	100	80	0	0	0	0	0	0	uni	ps	NULL	intergenic	.	1
	hsa-mir-3682	MI0016083	84	84	0	0	2	1	-46.9	-46.9	-43.2	TOTAL	96.25	77	0	0	0	0	0	0	uni	ps	NULL	genic	intron_core	1
	hsa-mir-422a	MI0001444	90	90	0	0	2	1	-36.9	-36.9	-35.9	TOTAL	100	80	0	0	0	0	0	0	uni	ps	NULL	50k_from_gen	.	1
	hsa-mir-4271	MI0015879	67	67	0	0	2	1	-25.3	-25.3	-28	NOMAP_PA2	100	80	0	2	0	0	0	0.025	uni	ps	NULL	50k_from_gen	.	1
	hsa-mir-4289	MI0015898	70	70	0	0	2	1	-28.9	-28.9	-24.5	TOTAL	100	80	1	0	0	0	0.0125	0	uni	ps	NULL	intergenic	.	1
	hsa-mir-4292	MI0015897	67	67	0	0	2	1	-29.5	-29.5	-29.1	TOTAL	100	80	0	1	0	0	0	0.0125	uni	ps	NULL	genic	intron_core	1
	hsa-mir-4314	MI0015846	92	92	0	0	2	1	-35.9	-35.9	-41.4	TOTAL	100	80	1	1	0	0	0.0125	0.0125	uni	ps	NULL	50k_from_gen	.	1
	hsa-mir-4325	MI0015865	90	90	0	0	2	1	-27.2	-27.2	-25.1	TOTAL	100	80	1	0	0	0	0.0125	0	uni	ps	NULL	50k_from_gen	.	1
	hsa-mir-4424	MI0016763	86	86	0	0	2	1	-53.6	-53.6	-60.9	TOTAL	100	80	1	0	0	0	0.0125	0	uni	ps	NULL	50k_from_gen	.	1
	hsa-mir-4445	MI0016788	70	70	0	0	2	1	-40.9	-40.9	-36.5	TOTAL	100	80	1	1	0	0	0.0125	0.0125	uni	ps	NULL	intergenic	.	1
	hsa-mir-4453	MI0016799	89	88	0	0	2	1	-39.9	-39.9	-43	TOTAL	100	80	0	1	0	0	0	0.0125	uni	ps	NULL	intergenic	.	1
	hsa-mir-4474	MI0016826	78	76	0	0	2	1	-55.2	-55.2	-48.8	TOTAL	100	80	0	0	0	0	0	0	uni	ps	NULL	genic	intron_core	1
	hsa-mir-4479	MI0016838	71	71	0	0	2	1	-35.1	-35.1	-28.4	TOTAL	86.25	69	2	0	0	0	0.0289855	0	uni	ps	NULL	genic	intron_edge	1
	hsa-mir-4484	MI0016845	83	83	0	0	2	1	-37.1	-37.1	-34.3	TOTAL	100	80	0	0	0	0	0	0	uni	ps	NULL	10k_from_gen	.	1
	hsa-mir-4492	MI0016854	80	80	0	0	2	1	-37.5	-37.5	-35.1	TOTAL	100	80	0	0	0	0	0	0	uni	ps	NULL	50k_from_gen	.	1
	hsa-mir-4498	MI0016860	66	66	0	0	2	1	-27	-27	-28.2	TOTAL	97.5	78	0	1	0	0	0	0.0128205	uni	ps	NULL	genic	intron_core	1
	hsa-mir-4504	MI0016867	92	92	0	0	2	1	-59	-59	-52.8	TOTAL	100	80	0	0	0	0	0	0	uni	ps	NULL	genic	intron_core	1
	hsa-mir-450a-2	MI0003187	100	100	0	0	2	1	-34.6	-34.6	-37.1	TOTAL	100	80	0	0	0	0	0	0	multi	no_ps	clustered	50k_from_gen	.	1
	hsa-mir-4515	MI0016881	81	81	0	0	2	1	-50	-50	-50	TOTAL	100	80	0	1	0	0	0	0.0125	uni	ps	NULL	50k_from_gen	.	1
	hsa-mir-4526	MI0016893	87	87	0	0	2	1	-54.6	-54.6	-51.4	TOTAL	100	80	0	0	0	0	0	0	uni	ps	NULL	genic	intron_core	1
	hsa-mir-4653	MI0017281	83	83	0	0	2	1	-38.2	-38.2	-40.2	TOTAL	100	80	0	0	0	0	0	0	uni	ps	NULL	genic	intron_edge	1
	hsa-mir-4661	MI0017289	75	75	0	0	2	1	-48.7	-48.7	-44.6	TOTAL	98.75	79	0	0	0	0	0	0	uni	ps	NULL	genic	intron_core	1
	hsa-mir-4665	MI0017295	79	79	0	0	2	1	-47.2	-47.2	-43.2	TOTAL	100	80	0	0	0	0	0	0	uni	ps	NULL	intergenic	.	1
	hsa-mir-4672	MI0017303	81	81	0	0	2	1	-57.3	-57.3	-57.9	TOTAL	100	80	0	0	0	0	0	0	uni	ps	NULL	genic	intron_core	1
	hsa-mir-4707	MI0017340	80	80	0	0	2	1	-49.5	-49.5	-48.1	TOTAL	100	80	0	0	0	0	0	0	uni	ps	NULL	genic	5_utr	1
	hsa-mir-4712	MI0017346	82	82	0	0	2	1	-37	-37	-35.1	TOTAL	100	80	0	0	0	0	0	0	uni	ps	NULL	intergenic	.	1
	hsa-mir-4743	MI0017381	69	69	0	0	2	1	-34.3	-34.3	-33.8	TOTAL	100	80	0	0	0	0	0	0	uni	ps	NULL	genic	intron_edge	1
	hsa-mir-4759	MI0017400	83	83	0	0	2	1	-46	-46	-46	TOTAL	100	80	2	1	0	0	0.025	0.0125	uni	ps	NULL	intergenic	.	1
	hsa-mir-4763	MI0017404	92	91	0	0	2	1	-62.8	-62.8	-59.6	TOTAL	100	80	0	0	0	0	0	0	uni	ps	clustered	50k_from_gen	.	1
	hsa-mir-4786	MI0017433	80	80	0	0	2	1	-38.1	-38.1	-37.8	TOTAL	100	80	0	1	0	0	0	0.0125	uni	ps	NULL	50k_from_gen	.	1
	hsa-mir-4794	MI0017441	77	76	0	0	2	1	-44	-44	-47.7	TOTAL	97.5	78	0	0	0	0	0	0	uni	ps	NULL	genic	intron_core	1
	hsa-mir-497	MI0003138	112	107	0	0	2	1	-54.1	-54.1	-54.4	TOTAL	100	80	0	0	0	0	0	0	uni	no_ps	clustered	50k_from_gen	.	1
	hsa-mir-5010	MI0017878	120	118	0	0	2	1	-43.4	-43.4	-39.7	TOTAL	100	80	0	0	0	0	0	0	uni	ps	NULL	genic	exon	1
	hsa-mir-5047	MI0017932	100	100	0	0	2	1	-31	-31	-26.4	NOMAP_PA2	91.25	73	0	0	0	0	0	0	uni	ps	clustered	genic	intron_core	1
	hsa-mir-516a-2	MI0003181	90	90	0	0	2	1	-43.6	-43.6	-44.6	TOTAL	97.5	78	0	1	0	0	0	0.0128205	multi	ps	clustered	intergenic	.	1
	hsa-mir-5187	MI0018166	76	75	0	0	2	1	-24.8	-24.8	-24.6	TOTAL	100	80	0	0	0	0	0	0	uni	ps	NULL	genic	exon	1
	hsa-mir-518b	MI0003156	83	83	0	0	2	1	-39.3	-39.3	-42.8	TOTAL	100	80	1	0	0	0	0.0125	0	multi	ps	clustered	intergenic	.	1
	hsa-mir-5193	MI0018172	109	94	0	0	2	1	-55.9	-55.9	-48.7	TOTAL	50	40	0	0	0	0	0	0	uni	ps	NULL	genic	exon	1
	hsa-mir-5194	MI0018173	120	120	0	0	2	1	-37.2	-37.2	-43.3	TOTAL	100	80	1	0	0	0	0.0125	0	uni	ps	NULL	50k_from_gen	.	1
	hsa-mir-5196	MI0018175	115	115	0	0	2	1	-53	-53	-53.8	TOTAL	100	80	0	1	0	0	0	0.0125	uni	ps	NULL	genic	exon	1
	hsa-mir-520b	MI0003155	61	61	0	0	2	1	-35.5	-35.5	-42.1	TOTAL	100	80	0	4	0	0	0	0.05	multi	ps	clustered	intergenic	.	1
	hsa-mir-520e	MI0003143	87	87	0	0	2	1	-44.4	-44.4	-34.7	TOTAL	100	80	0	0	0	0	0	0	multi	ps	clustered	50k_from_gen	.	1
	hsa-mir-548ae-1	MI0016779	70	70	0	0	2	1	-26.7	-26.7	-24.5	TOTAL	95	76	1	0	0	0	0.0131579	0	multi	ps	NULL	intergenic	.	1
	hsa-mir-548aj-1	MI0016814	72	72	0	0	2	1	-37.9	-37.9	-37.1	TOTAL	100	80	0	1	0	0	0	0.0125	multi	ps	NULL	intergenic	.	1
	hsa-mir-548o-2	MI0016746	70	70	0	0	2	1	-39.4	-39.4	-35.4	TOTAL	100	80	0	0	0	0	0	0	multi	ps	NULL	genic	intron_edge	1
	hsa-mir-548p	MI0006420	84	84	0	0	2	1	-33.4	-33.4	-28.7	TOTAL	100	80	0	0	0	0	0	0	multi	ps	NULL	genic	intron_core	1
	hsa-mir-552	MI0003557	96	96	0	0	2	1	-48.7	-48.7	-47.5	TOTAL	100	80	1	0	0	0	0.0125	0	uni	ps	NULL	intergenic	.	1
	hsa-mir-567	MI0003573	98	98	0	0	2	1	-27.5	-27.5	-27.8	TOTAL	70	56	0	0	0	0	0	0	uni	ps	NULL	genic	intron_core	1
	hsa-mir-578	MI0003585	96	87	0	0	2	1	-41.3	-40.7	-41.3	NOMAP_PT4	100	80	1	1	0	0	0.0125	0.0125	uni	ps	NULL	genic	intron_core	1
	hsa-mir-587	MI0003595	96	96	0	0	2	1	-45.8	-45.8	-42.4	TOTAL	85	68	0	0	0	0	0	0	uni	ps	NULL	intergenic	.	1
	hsa-mir-588	MI0003597	83	83	0	0	2	1	-42.9	-42.9	-42.9	TOTAL	100	80	0	0	0	0	0	0	uni	ps	NULL	intergenic	.	1
	hsa-mir-590	MI0003602	97	97	0	0	2	1	-30.7	-30.7	-30.7	TOTAL	100	80	0	1	0	0	0	0.0125	uni	no_ps	NULL	genic	intron_core	1
	hsa-mir-6084	MI0020361	110	110	0	0	2	1	-54.8	-54.8	-56.5	TOTAL	100	80	0	2	0	0	0	0.025	uni	ps	NULL	genic	exon	1
	hsa-mir-6129	MI0021274	109	109	0	0	2	1	-29.2	-29.2	-27.9	TOTAL	92.5	74	0	0	0	0	0	0	uni	ps	NULL	10k_from_gen	.	1
	hsa-mir-6165	MI0021472	84	84	0	0	2	1	-41.5	-41.5	-28.1	NOMAP_PA2	100	80	0	1	0	0	0	0.0125	uni	ps	NULL	genic	intron_edge	1
	hsa-mir-617	MI0003631	97	97	0	0	2	1	-50	-50	-53.9	TOTAL	100	80	3	2	0	0	0.0375	0.025	uni	ps	NULL	genic	intron_core	1
	hsa-mir-645	MI0003660	94	94	0	0	2	1	-42.8	-42.8	-42.8	TOTAL	100	80	0	1	0	0	0	0.0125	uni	ps	NULL	10k_from_gen	.	1
	hsa-mir-6739	MI0022584	75	75	0	0	2	1	-22.9	-22.9	-19.9	TOTAL	96.25	77	0	0	0	0	0	0	uni	ps	NULL	genic	intron_edge	1
	hsa-mir-6750	MI0022595	75	75	0	0	2	1	-30.8	-30.8	-30.8	TOTAL	100	80	0	0	0	0	0	0	uni	ps	clustered	genic	intron_core	1
	hsa-mir-676	MI0016436	67	67	0	0	2	1	-32.4	-32.4	-31.6	TOTAL	97.5	78	1	0	0	0	0.0128205	0	uni	no_ps	NULL	genic	intron_edge	1
	hsa-mir-6768	MI0022613	72	72	0	0	2	1	-23.2	-23.2	-23.3	TOTAL	100	80	2	1	0	0	0.025	0.0125	uni	ps	NULL	genic	intron_edge	1
	hsa-mir-6769b	MI0022706	62	55	0	0	2	1	-27.2	-27.2	-23.5	TOTAL	100	80	0	0	0	0	0	0	uni	ps	NULL	genic	intron_core	1
	hsa-mir-6808	MI0022653	59	59	0	0	2	1	-25.5	-25.5	-23.5	TOTAL	100	80	0	1	0	0	0	0.0125	uni	ps	NULL	genic	intron_core	1
	hsa-mir-6884	MI0022731	78	78	0	0	2	1	-24	-24	-21.7	TOTAL	100	80	0	0	0	0	0	0	uni	ps	NULL	genic	intron_core	1
	hsa-mir-6887	MI0022734	65	65	0	0	2	1	-32	-32	-30.6	TOTAL	100	80	0	0	0	0	0	0	uni	ps	NULL	genic	intron_core	1
	hsa-mir-7106	MI0022957	65	65	0	0	2	1	-27.4	-27.4	-21.7	TOTAL	100	80	0	0	0	0	0	0	uni	ps	NULL	genic	intron_edge	1
	hsa-mir-7113	MI0022964	59	59	0	0	2	1	-22.5	-22.5	-23.3	TOTAL	98.75	79	0	1	0	0	0	0.0126582	uni	ps	clustered	genic	intron_core	1
	hsa-mir-718	MI0012489	70	69	0	0	2	1	-37.3	-37.3	-33.9	TOTAL	90	72	1	0	0	0	0.0138889	0	uni	no_ps	NULL	10k_from_gen	.	1
	hsa-mir-7703	MI0025239	77	77	0	0	2	1	-30.2	-30.2	-27.5	TOTAL	100	80	0	0	0	0	0	0	uni	ps	NULL	genic	intron_core	1
	hsa-mir-7848	MI0025518	101	101	0	0	2	1	-46.5	-46.5	-40.7	TOTAL	100	80	1	2	0	0	0.0125	0.025	uni	ps	NULL	genic	intron_core	1
	hsa-mir-8052	MI0025888	69	69	0	0	2	1	-30.3	-30.3	-27.6	TOTAL	97.5	78	2	2	0	0	0.025641	0.025641	uni	ps	NULL	10k_from_gen	.	1
	hsa-mir-8060	MI0025896	76	76	0	0	2	1	-24.8	-24.8	-31.4	TOTAL	100	80	0	0	0	0	0	0	uni	ps	NULL	intergenic	.	1
	hsa-mir-8066	MI0025902	78	78	0	0	2	1	-22.8	-22.1	-22.1	TOTAL	96.25	77	7	1	0	0	0.0909091	0.012987	uni	ps	NULL	genic	intron_core	1
	hsa-mir-8072	MI0025908	80	80	0	0	2	1	-42.8	-42.8	-42.8	TOTAL	100	80	1	0	0	0	0.0125	0	uni	ps	NULL	50k_from_gen	.	1
	hsa-mir-8089	MI0025925	82	81	0	0	2	1	-40	-40	-42	TOTAL	100	80	1	1	0	0	0.0125	0.0125	uni	ps	NULL	intergenic	.	1
	hsa-mir-890	MI0005533	77	72	0	0	2	1	-27.7	-27.7	-25.4	TOTAL	100	80	0	3	0	0	0	0.0375	multi	no_ps	clustered	intergenic	.	1
	hsa-mir-942	MI0005767	86	86	0	0	2	1	-56.7	-56.7	-51.5	TOTAL	100	80	0	0	0	0	0	0	uni	ps	NULL	genic	intron_core	1
	hsa-mir-944	MI0005769	88	88	0	0	2	1	-45.3	-45.3	-46	TOTAL	100	80	0	0	0	0	0	0	uni	ps	NULL	genic	intron_core	1
	hsa-mir-8070	MI0025906	88	73	4	0	1	0.119846	-26.9	-20.7	-25.1	TOTAL	98.75	79	8	1	0.0547945	0	0.101266	0.0126582	uni	ps	NULL	intergenic	.	0.00782469
	hsa-mir-614	MI0003627	90	89	3	0	1	0.245763	-42.2	-36.6	-31.9	TOTAL	100	80	0	0	0.0337079	0	0	0	uni	ps	NULL	10k_from_gen	.	0.0548288
	hsa-mir-4732	MI0017369	76	76	2	0	1	0.496689	-36.9	-35.1	-32.3	TOTAL	100	80	0	0	0.0263158	0	0	0	uni	ps	clustered	50k_from_gen	.	0.0877886
	hsa-mir-892b	MI0005538	77	77	2	0	1	0.496732	-35.4	-33.9	-34.6	TOTAL	100	80	0	2	0.025974	0	0	0.025	multi	no_ps	clustered	intergenic	.	0.0963851
	hsa-mir-4778	MI0017422	80	80	2	0	1	0.496855	-44.6	-47.5	-47.5	TOTAL	100	80	1	0	0.025	0	0.0125	0	uni	ps	NULL	intergenic	.	0.0970385
	hsa-mir-563	MI0003569	79	79	2	0	1	0.496815	-26.9	-27.3	-27.3	TOTAL	100	80	0	0	0.0253165	0	0	0	uni	ps	NULL	intergenic	.	0.0978023
	hsa-mir-4642	MI0017269	82	82	2	0	1	0.496933	-51.8	-54.4	-54.5	TOTAL	100	80	0	1	0.0243902	0	0	0.0125	uni	ps	NULL	genic	intron_core	0.10686
	hsa-mir-605	MI0003618	83	83	2	0	1	0.49697	-52.3	-61.8	-61.5	TOTAL	98.75	79	0	0	0.0240964	0	0	0	uni	ps	NULL	genic	intron_core	0.110128
	hsa-mir-6131	MI0021276	109	105	2	0	1	0.497608	-44.7	-43.9	-44	TOTAL	100	80	0	1	0.0190476	0	0	0.0125	uni	ps	NULL	50k_from_gen	.	0.127005
	hsa-mir-4632	MI0017259	61	61	1	0	1	1	-35.1	-33.5	-35.4	TOTAL	97.5	78	2	1	0.0163934	0	0.025641	0.0128205	uni	ps	NULL	genic	intron_edge	0.0956081
	hsa-mir-7110	MI0022961	86	84	1	0	1	1	-37.6	-39	-31.5	TOTAL	100	80	0	0	0.0119048	0	0	0	uni	ps	NULL	genic	intron_core	0.119905
	hsa-mir-6787	MI0022632	61	56	1	0	1	1	-30.7	-32.7	-29.6	TOTAL	100	80	1	0	0.0178571	0	0.0125	0	uni	ps	NULL	genic	intron_edge	0.178002
	hsa-mir-4740	MI0017378	63	63	1	0	1	1	-37.8	-40.7	-40.3	TOTAL	98.75	79	0	0	0.015873	0	0	0	uni	ps	NULL	50k_from_gen	.	0.189062
	hsa-mir-1252	MI0006434	65	65	1	0	1	1	-25	-25	-22.3	TOTAL	100	80	0	0	0.0153846	0	0	0	uni	ps	NULL	genic	intron_core	0.190401
	hsa-mir-8071-2	MI0026417	65	65	1	0	1	1	-30.9	-29.7	-32.6	TOTAL	100	80	0	3	0.0153846	0	0	0.0375	multi	ps	NULL	intergenic	.	0.192816
	hsa-mir-3650	MI0016050	60	60	1	0	1	1	-22.2	-24.7	-27.3	TOTAL	100	80	0	0	0.0166667	0	0	0	uni	ps	NULL	genic	intron_core	0.194665
	hsa-mir-7156	MI0023616	60	60	1	0	1	1	-24.3	-24.3	-24.1	TOTAL	100	80	2	2	0.0166667	0	0.025	0.025	uni	ps	NULL	genic	intron_core	0.194717
	hsa-mir-6858	MI0022704	67	67	1	0	1	1	-40.2	-40.2	-40.2	TOTAL	100	80	1	1	0.0149254	0	0.0125	0.0125	uni	ps	NULL	genic	intron_core	0.195621
	hsa-mir-1343	MI0017320	84	84	1	0	1	1	-53.7	-52.9	-55.1	TOTAL	100	80	0	0	0.0119048	0	0	0	uni	no_ps	NULL	genic	intron_core	0.202828
	hsa-mir-6749	MI0022594	69	69	1	0	1	1	-30.1	-29.2	-33.5	NOMAP_PA2	100	80	0	2	0.0144928	0	0	0.025	uni	ps	clustered	genic	intron_core	0.211299
	hsa-mir-7854	MI0025524	65	65	1	0	1	1	-26.3	-25.4	-25.4	TOTAL	96.25	77	2	1	0.0153846	0	0.025974	0.012987	uni	ps	NULL	genic	intron_core	0.214315
	hsa-mir-7162	MI0023623	69	69	1	0	1	1	-25.7	-24.2	-22.3	TOTAL	100	80	1	0	0.0144928	0	0.0125	0	uni	ps	NULL	50k_from_gen	.	0.216815
	hsa-mir-3679	MI0016080	68	65	1	0	1	1	-33.9	-29.6	-28.2	TOTAL	97.5	78	0	0	0.0153846	0	0	0	uni	ps	NULL	intergenic	.	0.220166
	hsa-mir-1283-1	MI0003832	87	75	1	0	1	1	-40	-27.8	-27.8	TOTAL	100	80	0	1	0.0133333	0	0	0.0125	multi	ps	clustered	intergenic	.	0.220457
	hsa-mir-6735	MI0022580	73	73	1	0	1	1	-29	-28.5	-24.6	TOTAL	100	80	0	0	0.0136986	0	0	0	uni	ps	NULL	genic	intron_core	0.222571
	hsa-mir-2110	MI0010629	75	75	1	0	1	1	-34.6	-34.5	-32.3	TOTAL	100	80	0	0	0.0133333	0	0	0	uni	ps	NULL	genic	5_utr	0.223574
	hsa-mir-503	MI0003188	71	71	1	0	1	1	-42.2	-42.2	-42.2	TOTAL	100	80	1	0	0.0140845	0	0.0125	0	uni	no_ps	clustered	50k_from_gen	.	0.225534
	hsa-mir-6757	MI0022602	69	69	1	0	1	1	-29.4	-28.4	-24.5	TOTAL	100	80	0	1	0.0144928	0	0	0.0125	uni	ps	NULL	genic	intron_edge	0.227431
	hsa-mir-4502	MI0016865	81	81	1	0	1	1	-35	-32.2	-29.9	TOTAL	95	76	0	0	0.0123457	0	0	0	uni	ps	NULL	10k_from_gen	.	0.229438
	hsa-mir-4429	MI0016768	73	73	1	0	1	1	-23.2	-24.9	-24.9	TOTAL	100	80	0	2	0.0136986	0	0	0.025	uni	ps	NULL	intergenic	.	0.230237
	hsa-mir-2861	MI0013006	90	90	1	0	1	1	-52.8	-52.8	-53.3	TOTAL	53.75	43	0	0	0.0111111	0	0	0	uni	no_ps	NULL	10k_from_gen	.	0.23116
	hsa-mir-4419a	MI0016755	77	77	1	0	1	1	-35.3	-33.9	-31.1	TOTAL	95	76	1	0	0.012987	0	0.0131579	0	uni	ps	NULL	50k_from_gen	.	0.23501
	hsa-mir-3123	MI0014139	75	75	1	0	1	1	-29.9	-28.3	-28.3	TOTAL	100	80	0	0	0.0133333	0	0	0	uni	ps	NULL	intergenic	.	0.236428
	hsa-mir-4687	MI0017319	80	80	1	0	1	1	-42.3	-41.5	-40.8	TOTAL	100	80	0	1	0.0125	0	0	0.0125	uni	ps	NULL	genic	5_utr	0.240394
	hsa-mir-892c	MI0022560	77	77	1	0	1	1	-30.3	-30.4	-29.9	TOTAL	100	80	0	0	0.012987	0	0	0	multi	no_ps	clustered	intergenic	.	0.241259
	hsa-mir-937	MI0005759	86	86	1	0	1	1	-36.8	-37	-35.8	TOTAL	100	80	0	0	0.0116279	0	0	0	uni	ps	NULL	genic	exon	0.241493
	hsa-mir-378f	MI0016756	78	78	1	0	1	1	-21.9	-21.4	-22.8	TOTAL	100	80	1	0	0.0128205	0	0.0125	0	uni	ps	NULL	50k_from_gen	.	0.242631
	hsa-mir-6721	MI0022556	87	87	1	0	1	1	-29.5	-27.8	-30.8	TOTAL	100	80	0	0	0.0114943	0	0	0	uni	ps	clustered	genic	exon	0.244228
	hsa-mir-4791	MI0017438	84	84	1	0	1	1	-24	-24.8	-24.6	TOTAL	100	80	0	0	0.0119048	0	0	0	uni	ps	NULL	intergenic	.	0.249743
	hsa-mir-7161	MI0023619	84	84	1	0	1	1	-30.5	-30.5	-27.2	TOTAL	100	80	1	0	0.0119048	0	0.0125	0	uni	ps	NULL	genic	intron_core	0.252853
	hsa-mir-1468	MI0003782	86	86	1	0	1	1	-31.4	-30	-34.2	TOTAL	100	80	0	0	0.0116279	0	0	0	uni	no_ps	NULL	10k_from_gen	.	0.256266
	hsa-mir-943	MI0005768	94	92	1	0	1	1	-43.9	-43.5	-42.4	TOTAL	100	80	1	0	0.0108696	0	0.0125	0	uni	ps	NULL	genic	exon	0.259016
	hsa-mir-764	MI0003944	85	85	1	0	1	1	-39.7	-35.1	-34.2	TOTAL	100	80	0	1	0.0117647	0	0	0.0125	uni	no_ps	NULL	genic	intron_core	0.265351
	hsa-mir-559	MI0003565	96	96	1	0	1	1	-58.5	-60.6	-56.2	TOTAL	100	80	0	1	0.0104167	0	0	0.0125	uni	ps	NULL	genic	intron_core	0.266834
	hsa-mir-630	MI0003644	97	97	1	0	1	1	-28.1	-28	-27	TOTAL	100	80	1	0	0.0103093	0	0.0125	0	uni	ps	NULL	10k_from_gen	.	0.26759
	hsa-mir-449c	MI0003823	92	89	1	0	1	1	-44.6	-44.6	-37.2	NOMAP_PA2	100	80	0	0	0.011236	0	0	0	multi	no_ps	clustered	genic	intron_edge	0.268131
	hsa-mir-8064	MI0025900	90	90	1	0	1	1	-34.6	-34.6	-35.5	TOTAL	100	80	0	2	0.0111111	0	0	0.025	uni	ps	NULL	genic	intron_core	0.268568
	hsa-mir-623	MI0003637	98	98	1	0	1	1	-34.5	-34.1	-34.4	TOTAL	100	80	1	2	0.0102041	0	0.0125	0.025	uni	ps	NULL	genic	intron_core	0.279172
	hsa-mir-5093	MI0017982	100	100	1	0	1	1	-40.3	-37.3	-38.2	TOTAL	100	80	0	0	0.01	0	0	0	uni	ps	NULL	intergenic	.	0.287888
	hsa-mir-3605	MI0015995	100	100	1	0	1	1	-28.7	-28.9	-25.5	TOTAL	100	80	0	0	0.01	0	0	0	uni	ps	NULL	genic	exon	0.294522
	hsa-mir-1284	MI0006431	120	120	1	0	1	1	-32.7	-34.6	-32.3	TOTAL	100	80	0	0	0.00833333	0	0	0	uni	no_ps	NULL	genic	intron_core	0.298666
	hsa-mir-2682	MI0012063	110	110	1	0	1	1	-46.5	-44.1	-38.3	TOTAL	100	80	0	0	0.00909091	0	0	0	uni	ps	clustered	intergenic	.	0.304479
	hsa-mir-151b	MI0003772	96	96	0	0	1	1	-29.8	-28.9	-24.9	TOTAL	100	80	1	0	0	0	0.0125	0	multi	no_ps	clustered	50k_from_gen	.	0.998872
	hsa-mir-6806	MI0022651	64	64	0	0	1	1	-22.7	-22.7	-21.3	TOTAL	100	80	1	0	0	0	0.0125	0	uni	ps	NULL	genic	intron_edge	0.999436
	hsa-mir-100	MI0000102	80	80	0	0	1	1	-25.7	-25.7	-27.2	TOTAL	100	80	1	1	0	0	0.0125	0.0125	multi	no_ps	clustered	50k_from_gen	.	1
	hsa-mir-10a	MI0000266	110	110	0	0	1	1	-33.9	-33.9	-33.9	TOTAL	96.25	77	0	1	0	0	0	0.012987	multi	no_ps	NULL	10k_from_gen	.	1
	hsa-mir-10b	MI0000267	110	110	0	0	1	1	-42	-42	-42.4	TOTAL	100	80	0	0	0	0	0	0	multi	no_ps	NULL	10k_from_gen	.	1
	hsa-mir-1179	MI0006272	91	91	0	0	1	1	-31.1	-31.1	-27.2	TOTAL	100	80	0	3	0	0	0	0.0375	uni	no_ps	clustered	50k_from_gen	.	1
	hsa-mir-1185-2	MI0003821	86	86	0	0	1	1	-37.3	-37.3	-34.7	TOTAL	97.5	78	1	0	0	0	0.0128205	0	multi	no_ps	clustered	intergenic	.	1
	hsa-mir-1197	MI0006656	88	88	0	0	1	1	-26.4	-26.4	-26.4	TOTAL	100	80	0	0	0	0	0	0	multi	no_ps	clustered	intergenic	.	1
	hsa-mir-1208	MI0006341	73	73	0	0	1	1	-26.5	-26.5	-26.5	TOTAL	100	80	0	1	0	0	0	0.0125	uni	ps	NULL	intergenic	.	1
	hsa-mir-1236	MI0006326	102	102	0	0	1	1	-36.3	-36.3	-36.9	TOTAL	100	80	1	0	0	0	0.0125	0	uni	ps	NULL	genic	intron_core	1
	hsa-mir-124-2	MI0000444	109	109	0	0	1	1	-51	-51	-46.2	TOTAL	100	80	0	1	0	0	0	0.0125	multi	no_ps	NULL	intergenic	.	1
	hsa-mir-1255b-2	MI0006436	67	67	0	0	1	1	-40.5	-40.5	-40.5	TOTAL	100	80	0	1	0	0	0	0.0125	multi	no_ps	NULL	genic	intron_core	1
	hsa-mir-126	MI0000471	85	85	0	0	1	1	-39.7	-39.7	-40.4	TOTAL	100	80	1	1	0	0	0.0125	0.0125	uni	no_ps	NULL	genic	intron_core	1
	hsa-mir-1266	MI0006403	84	83	0	0	1	1	-58.1	-58.1	-55.6	TOTAL	93.75	75	0	0	0	0	0	0	uni	ps	NULL	genic	intron_core	1
	hsa-mir-1282	MI0006429	101	101	0	0	1	1	-38.3	-38.3	-38.3	TOTAL	100	80	0	0	0	0	0	0	uni	no_ps	NULL	10k_from_gen	.	1
	hsa-mir-1292	MI0006433	66	66	0	0	1	1	-33.5	-33.5	-33.5	TOTAL	100	80	1	0	0	0	0.0125	0	uni	ps	NULL	genic	exon	1
	hsa-mir-1298	MI0003938	112	112	0	0	1	1	-46.8	-46.8	-46.8	TOTAL	100	80	0	1	0	0	0	0.0125	uni	no_ps	NULL	genic	intron_core	1
	hsa-mir-135b	MI0000810	97	97	0	0	1	1	-46.5	-46.5	-46.5	TOTAL	98.75	79	0	0	0	0	0	0	multi	no_ps	NULL	50k_from_gen	.	1
	hsa-mir-151a	MI0000809	90	90	0	0	1	1	-44.4	-44.4	-44.4	TOTAL	100	80	0	1	0	0	0	0.0125	multi	no_ps	NULL	genic	intron_core	1
	hsa-mir-17	MI0000071	84	84	0	0	1	1	-33.8	-33.8	-33.8	TOTAL	100	80	0	1	0	0	0	0.0125	multi	no_ps	clustered	50k_from_gen	.	1
	hsa-mir-181b-1	MI0000270	110	110	0	0	1	1	-33.7	-33.7	-33.7	TOTAL	100	80	0	0	0	0	0	0	multi	no_ps	clustered	intergenic	.	1
	hsa-mir-181c	MI0000271	110	110	0	0	1	1	-44.3	-44.3	-44.8	TOTAL	100	80	0	0	0	0	0	0	multi	no_ps	clustered	10k_from_gen	.	1
	hsa-mir-194-1	MI0000488	85	85	0	0	1	1	-38.6	-38.6	-36.2	TOTAL	100	80	0	1	0	0	0	0.0125	multi	no_ps	clustered	50k_from_gen	.	1
	hsa-mir-194-2	MI0000732	85	85	0	0	1	1	-49.5	-47.9	-51.3	TOTAL	100	80	0	0	0	0	0	0	multi	no_ps	clustered	10k_from_gen	.	1
	hsa-mir-1976	MI0009986	52	52	0	0	1	1	-31.1	-31.1	-31.5	TOTAL	100	80	0	2	0	0	0	0.025	uni	ps	NULL	genic	intron_core	1
	hsa-mir-200a	MI0000737	90	90	0	0	1	1	-45.9	-45.9	-43.5	TOTAL	98.75	79	1	2	0	0	0.0126582	0.0253165	multi	no_ps	clustered	10k_from_gen	.	1
	hsa-mir-205	MI0000285	110	110	0	0	1	1	-45.3	-45.3	-45.3	TOTAL	100	80	0	0	0	0	0	0	uni	no_ps	NULL	genic	exon	1
	hsa-mir-208a	MI0000251	71	71	0	0	1	1	-32.4	-32.4	-29.8	TOTAL	98.75	79	0	1	0	0	0	0.0126582	multi	no_ps	NULL	genic	intron_core	1
	hsa-mir-216b	MI0005569	82	82	0	0	1	1	-32.4	-32.4	-32.5	TOTAL	100	80	0	0	0	0	0	0	multi	no_ps	NULL	intergenic	.	1
	hsa-mir-217	MI0000293	110	110	0	0	1	1	-29	-29	-29.3	TOTAL	100	80	0	0	0	0	0	0	uni	no_ps	clustered	intergenic	.	1
	hsa-mir-27a	MI0000085	78	78	0	0	1	1	-37.1	-37.1	-36.6	TOTAL	100	80	0	1	0	0	0	0.0125	multi	no_ps	clustered	50k_from_gen	.	1
	hsa-mir-28	MI0000086	86	86	0	0	1	1	-50.2	-50.2	-47.9	TOTAL	100	80	1	0	0	0	0.0125	0	multi	no_ps	NULL	genic	intron_core	1
	hsa-mir-298	MI0005523	88	88	0	0	1	1	-33.6	-33.6	-33.2	TOTAL	100	80	0	0	0	0	0	0	uni	no_ps	clustered	intergenic	.	1
	hsa-mir-302d	MI0000774	68	68	0	0	1	1	-29.5	-29.5	-26	TOTAL	100	80	0	0	0	0	0	0	multi	no_ps	clustered	50k_from_gen	.	1
	hsa-mir-30c-2	MI0000254	72	72	0	0	1	1	-25.4	-25.4	-24.8	TOTAL	100	80	1	0	0	0	0.0125	0	multi	no_ps	NULL	intergenic	.	1
	hsa-mir-3138	MI0014161	82	82	0	0	1	1	-58	-58	-57.4	TOTAL	96.25	77	3	3	0	0	0.038961	0.038961	uni	ps	NULL	genic	intron_edge	1
	hsa-mir-3171	MI0014202	74	72	0	0	1	1	-30.9	-30.9	-26.1	TOTAL	95	76	0	0	0	0	0	0	uni	ps	NULL	intergenic	.	1
	hsa-mir-3173	MI0014204	68	68	0	0	1	1	-47.6	-47.6	-48.2	TOTAL	85	68	1	0	0	0	0.0147059	0	uni	ps	NULL	genic	intron_core	1
	hsa-mir-3197	MI0014245	73	73	0	0	1	1	-38.6	-38.6	-45.3	TOTAL	100	80	1	0	0	0	0.0125	0	uni	ps	NULL	10k_from_gen	.	1
	hsa-mir-320b-1	MI0003776	79	79	0	0	1	1	-27.2	-27.2	-27.2	TOTAL	100	80	0	0	0	0	0	0	multi	no_ps	NULL	50k_from_gen	.	1
	hsa-mir-320c-2	MI0008191	50	50	0	0	1	1	-26.9	-26.9	-24	TOTAL	97.5	78	1	0	0	0	0.0128205	0	multi	no_ps	NULL	intergenic	.	1
	hsa-mir-329-1	MI0001725	80	80	0	0	1	1	-32.6	-32.6	-33	TOTAL	100	80	0	0	0	0	0	0	multi	no_ps	clustered	intergenic	.	1
	hsa-mir-335	MI0000816	94	94	0	0	1	1	-39.9	-39.9	-39.9	TOTAL	100	80	0	0	0	0	0	0	uni	no_ps	NULL	genic	intron_core	1
	hsa-mir-33a	MI0000091	69	69	0	0	1	1	-35.6	-35.6	-31.7	TOTAL	100	80	0	1	0	0	0	0.0125	multi	no_ps	NULL	genic	intron_core	1
	hsa-mir-340	MI0000802	95	95	0	0	1	1	-36.1	-36.1	-33.5	TOTAL	100	80	0	0	0	0	0	0	uni	no_ps	NULL	genic	intron_core	1
	hsa-mir-345	MI0000825	98	98	0	0	1	1	-49.3	-49.3	-49.3	TOTAL	100	80	1	0	0	0	0.0125	0	uni	no_ps	NULL	50k_from_gen	.	1
	hsa-mir-34b	MI0000742	84	84	0	0	1	1	-32.8	-32.8	-32.8	TOTAL	98.75	79	0	0	0	0	0	0	multi	no_ps	clustered	10k_from_gen	.	1
	hsa-mir-3617	MI0016007	79	79	0	0	1	1	-27.8	-27.8	-27.8	TOTAL	100	80	0	0	0	0	0	0	uni	ps	NULL	10k_from_gen	.	1
	hsa-mir-362	MI0000762	65	65	0	0	1	1	-31.2	-31.2	-29.1	TOTAL	100	80	1	0	0	0	0.0125	0	uni	no_ps	clustered	genic	intron_core	1
	hsa-mir-3621	MI0016012	85	85	0	0	1	1	-40.8	-40.8	-37.7	TOTAL	100	80	0	1	0	0	0	0.0125	uni	ps	NULL	genic	intron_core	1
	hsa-mir-367	MI0000775	68	68	0	0	1	1	-28.6	-28.6	-29.1	TOTAL	97.5	78	0	0	0	0	0	0	uni	no_ps	clustered	50k_from_gen	.	1
	hsa-mir-374a	MI0000782	72	72	0	0	1	1	-34.5	-34.5	-34.5	TOTAL	100	80	0	0	0	0	0	0	multi	no_ps	clustered	intergenic	.	1
	hsa-mir-376b	MI0002466	100	100	0	0	1	1	-33.6	-33.6	-32.4	TOTAL	100	80	0	0	0	0	0	0	multi	no_ps	clustered	intergenic	.	1
	hsa-mir-378a	MI0000786	66	64	0	0	1	1	-38.4	-38.4	-28.4	TOTAL	96.25	77	0	0	0	0	0	0	multi	no_ps	NULL	genic	intron_core	1
	hsa-mir-379	MI0000787	67	67	0	0	1	1	-26.3	-26.3	-27	TOTAL	100	80	0	0	0	0	0	0	multi	no_ps	clustered	intergenic	.	1
	hsa-mir-382	MI0000790	76	76	0	0	1	1	-28.4	-28.4	-25.6	TOTAL	100	80	0	0	0	0	0	0	multi	no_ps	clustered	intergenic	.	1
	hsa-mir-3917	MI0016423	93	93	0	0	1	1	-36.8	-36.8	-36.8	TOTAL	100	80	2	3	0	0	0.025	0.0375	uni	ps	NULL	genic	intron_core	1
	hsa-mir-3925	MI0016433	77	76	0	0	1	1	-49.4	-42.3	-45.1	TOTAL	100	80	0	0	0	0	0	0	uni	ps	NULL	intergenic	.	1
	hsa-mir-4254	MI0015862	76	76	0	0	1	1	-45.4	-45.4	-40.3	TOTAL	100	80	0	1	0	0	0	0.0125	uni	ps	NULL	genic	intron_core	1
	hsa-mir-4275	MI0015883	87	87	0	0	1	1	-20.5	-20.5	-20.7	TOTAL	95	76	0	1	0	0	0	0.0131579	uni	ps	NULL	intergenic	.	1
	hsa-mir-4298	MI0015830	73	73	0	0	1	1	-25	-25	-22.4	TOTAL	100	80	0	0	0	0	0	0	uni	ps	NULL	intergenic	.	1
	hsa-mir-4305	MI0015835	102	95	0	0	1	1	-32.3	-32.4	-33.2	TOTAL	81.25	65	1	0	0	0	0.0153846	0	uni	ps	NULL	intergenic	.	1
	hsa-mir-4319	MI0015848	85	85	0	0	1	1	-31.7	-31.7	-32.1	TOTAL	100	80	0	1	0	0	0	0.0125	uni	ps	NULL	intergenic	.	1
	hsa-mir-4323	MI0015853	69	69	0	0	1	1	-41.8	-41.8	-41.8	TOTAL	100	80	0	3	0	0	0	0.0375	uni	ps	NULL	10k_from_gen	.	1
	hsa-mir-4437	MI0016778	60	60	0	0	1	1	-33.2	-33.2	-31.9	TOTAL	100	80	0	1	0	0	0	0.0125	uni	ps	NULL	intergenic	.	1
	hsa-mir-4458	MI0016804	75	73	0	0	1	1	-26.3	-26.3	-20.4	TOTAL	92.5	74	1	4	0	0	0.0135135	0.0540541	uni	ps	NULL	intergenic	.	1
	hsa-mir-4470	MI0016821	72	72	0	0	1	1	-43.7	-43.7	-40	TOTAL	100	80	0	0	0	0	0	0	uni	ps	NULL	intergenic	.	1
	hsa-mir-4472-1	MI0016823	80	75	0	0	1	1	-32.3	-32.7	-28.8	TOTAL	97.5	78	0	1	0	0	0	0.0128205	uni	ps	NULL	intergenic	.	1
	hsa-mir-4486	MI0016847	63	63	0	0	1	1	-28.2	-28.2	-25.5	TOTAL	98.75	79	0	0	0	0	0	0	uni	ps	NULL	genic	intron_core	1
	hsa-mir-4493	MI0016855	73	73	0	0	1	1	-37.7	-37.7	-37.6	TOTAL	100	80	0	0	0	0	0	0	uni	ps	NULL	intergenic	.	1
	hsa-mir-4495	MI0016857	66	66	0	0	1	1	-32.2	-32.2	-36.5	TOTAL	100	80	3	0	0	0	0.0375	0	uni	ps	NULL	intergenic	.	1
	hsa-mir-449b	MI0003673	97	97	0	0	1	1	-35.8	-35.8	-33.7	TOTAL	100	80	0	0	0	0	0	0	multi	no_ps	clustered	genic	intron_core	1
	hsa-mir-4643	MI0017270	78	78	0	0	1	1	-36.5	-36.5	-34.3	TOTAL	100	80	0	0	0	0	0	0	uni	ps	NULL	intergenic	.	1
	hsa-mir-4681	MI0017313	72	72	0	0	1	1	-35.4	-35.4	-30.7	TOTAL	100	80	0	0	0	0	0	0	uni	ps	NULL	genic	intron_core	1
	hsa-mir-4696	MI0017329	70	70	0	0	1	1	-43.9	-43.9	-41.9	TOTAL	100	80	0	0	0	0	0	0	uni	ps	NULL	genic	intron_core	1
	hsa-mir-4703	MI0017336	79	79	0	0	1	1	-32.2	-32.2	-37.4	TOTAL	100	80	1	0	0	0	0.0125	0	uni	ps	NULL	50k_from_gen	.	1
	hsa-mir-4705	MI0017338	71	71	0	0	1	1	-46.9	-46.9	-45	TOTAL	98.75	79	1	0	0	0	0.0126582	0	uni	ps	NULL	genic	intron_core	1
	hsa-mir-4706	MI0017339	82	82	0	0	1	1	-47.7	-47.7	-46.7	TOTAL	100	80	0	0	0	0	0	0	uni	ps	NULL	genic	intron_edge	1
	hsa-mir-4723	MI0017359	81	81	0	0	1	1	-38.1	-38.1	-33	TOTAL	100	80	0	0	0	0	0	0	uni	ps	NULL	genic	intron_core	1
	hsa-mir-4726	MI0017363	58	58	0	0	1	1	-37.5	-37.5	-37.8	TOTAL	100	80	1	0	0	0	0.0125	0	uni	ps	NULL	genic	intron_core	1
	hsa-mir-4727	MI0017364	55	55	0	0	1	1	-31	-31	-29.7	TOTAL	100	80	0	0	0	0	0	0	uni	ps	NULL	50k_from_gen	.	1
	hsa-mir-4735	MI0017372	69	69	0	0	1	1	-33.6	-33.6	-37.8	TOTAL	100	80	2	0	0	0	0.025	0	uni	ps	NULL	genic	intron_core	1
	hsa-mir-4744	MI0017382	82	82	0	0	1	1	-35.8	-35.8	-33.4	TOTAL	100	80	0	0	0	0	0	0	uni	ps	NULL	genic	intron_core	1
	hsa-mir-4762	MI0017403	75	74	0	0	1	1	-44.3	-44.3	-38.4	TOTAL	98.75	79	1	0	0	0	0.0126582	0	uni	ps	NULL	genic	intron_core	1
	hsa-mir-4766	MI0017407	76	76	0	0	1	1	-39.4	-39.4	-39.1	TOTAL	100	80	0	0	0	0	0	0	uni	ps	NULL	genic	intron_core	1
	hsa-mir-4767	MI0017408	78	78	0	0	1	1	-46.7	-46.7	-47.4	TOTAL	100	80	1	0	0	0	0.0125	0	uni	ps	NULL	intergenic	.	1
	hsa-mir-4768	MI0017409	74	74	0	0	1	1	-46.3	-46.3	-46.3	TOTAL	100	80	0	0	0	0	0	0	uni	ps	NULL	genic	intron_core	1
	hsa-mir-4770	MI0017411	58	58	0	0	1	1	-21.4	-21.4	-20.8	TOTAL	98.75	79	0	0	0	0	0	0	uni	ps	NULL	intergenic	.	1
	hsa-mir-4779	MI0017423	83	83	0	0	1	1	-60.8	-60.8	-56.1	TOTAL	100	80	1	2	0	0	0.0125	0.025	uni	ps	NULL	genic	intron_core	1
	hsa-mir-489	MI0003124	84	84	0	0	1	1	-37.2	-37.2	-36.3	TOTAL	100	80	0	1	0	0	0	0.0125	uni	no_ps	clustered	genic	intron_core	1
	hsa-mir-490	MI0003125	128	128	0	0	1	1	-52.8	-52.8	-52.5	TOTAL	100	80	0	0	0	0	0	0	uni	no_ps	NULL	genic	intron_core	1
	hsa-mir-495	MI0003135	82	82	0	0	1	1	-35.3	-35.3	-31.6	TOTAL	100	80	1	3	0	0	0.0125	0.0375	multi	no_ps	clustered	intergenic	.	1
	hsa-mir-496	MI0003136	102	102	0	0	1	1	-43.9	-43.9	-41.8	TOTAL	100	80	0	0	0	0	0	0	multi	no_ps	clustered	intergenic	.	1
	hsa-mir-5006	MI0017873	110	110	0	0	1	1	-46.2	-46.2	-45.1	TOTAL	100	80	0	1	0	0	0	0.0125	uni	ps	NULL	genic	exon	1
	hsa-mir-500b	MI0015903	79	79	0	0	1	1	-40.3	-40.3	-33.1	TOTAL	100	80	1	1	0	0	0.0125	0.0125	multi	no_ps	clustered	genic	intron_core	1
	hsa-mir-502	MI0003186	86	86	0	0	1	1	-56.5	-56.5	-56.5	TOTAL	100	80	0	0	0	0	0	0	multi	no_ps	clustered	genic	intron_core	1
	hsa-mir-505	MI0003190	84	84	0	0	1	1	-44.9	-44.9	-43.3	TOTAL	100	80	0	0	0	0	0	0	uni	no_ps	NULL	50k_from_gen	.	1
	hsa-mir-507	MI0003194	94	94	0	0	1	1	-37.6	-37.6	-37.6	TOTAL	100	80	0	0	0	0	0	0	multi	no_ps	clustered	intergenic	.	1
	hsa-mir-513a-2	MI0003192	127	127	0	0	1	1	-58.3	-58.3	-58.3	TOTAL	100	80	1	0	0	0	0.0125	0	multi	no_ps	clustered	intergenic	.	1
	hsa-mir-516b-2	MI0003167	85	85	0	0	1	1	-36.7	-38.7	-39	TOTAL	93.75	75	1	0	0	0	0.0133333	0	multi	ps	clustered	intergenic	.	1
	hsa-mir-519e	MI0003145	84	84	0	0	1	1	-35.4	-35.1	-33.1	TOTAL	98.75	79	1	1	0	0	0.0126582	0.0126582	multi	ps	clustered	50k_from_gen	.	1
	hsa-mir-520f	MI0003146	87	87	0	0	1	1	-52.2	-52.2	-52.6	TOTAL	98.75	79	0	1	0	0	0	0.0126582	multi	ps	clustered	50k_from_gen	.	1
	hsa-mir-524	MI0003160	87	87	0	0	1	1	-46.3	-46.3	-45.2	TOTAL	97.5	78	1	0	0	0	0.0128205	0	multi	ps	clustered	intergenic	.	1
	hsa-mir-548x-2	MI0016833	100	99	0	0	1	1	-57.2	-57.2	-57.2	TOTAL	100	80	0	0	0	0	0	0	multi	ps	NULL	intergenic	.	1
	hsa-mir-555	MI0003561	96	96	0	0	1	1	-30.5	-30.5	-35.5	TOTAL	100	80	0	0	0	0	0	0	uni	ps	NULL	genic	exon	1
	hsa-mir-5584	MI0019141	60	60	0	0	1	1	-25.7	-25.7	-22.1	TOTAL	100	80	1	0	0	0	0.0125	0	uni	ps	NULL	genic	intron_core	1
	hsa-mir-5588	MI0019147	63	62	0	0	1	1	-33.8	-33.6	-35	NOMAP_PA2	100	80	1	1	0	0	0.0125	0.0125	uni	ps	NULL	genic	intron_core	1
	hsa-mir-562	MI0003568	95	95	0	0	1	1	-25.1	-25.1	-24.5	TOTAL	100	80	0	1	0	0	0	0.0125	uni	no_ps	NULL	genic	intron_core	1
	hsa-mir-5687	MI0019291	77	77	0	0	1	1	-30	-30	-29.4	TOTAL	100	80	0	0	0	0	0	0	uni	ps	NULL	genic	intron_core	1
	hsa-mir-5690	MI0019295	73	73	0	0	1	1	-34.8	-34.8	-41	TOTAL	100	80	0	0	0	0	0	0	uni	ps	NULL	genic	intron_core	1
	hsa-mir-5704	MI0019312	77	77	0	0	1	1	-40.2	-40.2	-34	TOTAL	100	80	1	1	0	0	0.0125	0.0125	uni	ps	NULL	genic	intron_core	1
	hsa-mir-575	MI0003582	94	94	0	0	1	1	-36.1	-36.1	-35.3	TOTAL	93.75	75	0	0	0	0	0	0	uni	ps	NULL	genic	intron_core	1
	hsa-mir-5787	MI0019797	55	55	0	0	1	1	-35.7	-35.7	-33.8	TOTAL	98.75	79	0	0	0	0	0	0	uni	ps	NULL	genic	intron_edge	1
	hsa-mir-579	MI0003586	98	98	0	0	1	1	-49.3	-49.3	-49.8	TOTAL	96.25	77	1	3	0	0	0.012987	0.038961	multi	ps	NULL	genic	intron_core	1
	hsa-mir-600	MI0003613	98	94	0	0	1	1	-40.7	-40.7	-40.1	TOTAL	100	80	0	0	0	0	0	0	uni	ps	NULL	10k_from_gen	.	1
	hsa-mir-6070	MI0020347	103	103	0	0	1	1	-37.2	-37.2	-35.3	TOTAL	100	80	0	0	0	0	0	0	uni	ps	NULL	genic	intron_core	1
	hsa-mir-624	MI0003638	97	97	0	0	1	1	-54.6	-54.6	-54.3	TOTAL	100	80	0	0	0	0	0	0	uni	ps	NULL	genic	intron_core	1
	hsa-mir-6505	MI0022217	71	71	0	0	1	1	-20	-20	-20	TOTAL	100	80	1	1	0	0	0.0125	0.0125	uni	ps	NULL	genic	intron_edge	1
	hsa-mir-652	MI0003667	98	98	0	0	1	1	-52.6	-52.6	-52.6	TOTAL	100	80	0	0	0	0	0	0	uni	no_ps	NULL	genic	intron_core	1
	hsa-mir-664a	MI0006442	82	79	0	0	1	1	-23.8	-23.8	-23.8	TOTAL	100	80	1	1	0	0	0.0125	0.0125	multi	no_ps	NULL	genic	intron_core	1
	hsa-mir-6730	MI0022575	67	67	0	0	1	1	-26.5	-26.5	-29.4	TOTAL	100	80	1	0	0	0	0.0125	0	uni	ps	NULL	genic	intron_core	1
	hsa-mir-6734	MI0022579	68	68	0	0	1	1	-25.9	-25.9	-25	TOTAL	100	80	0	0	0	0	0	0	uni	ps	NULL	genic	intron_core	1
	hsa-mir-6736	MI0022581	59	55	0	0	1	1	-20.4	-20.4	-20	TOTAL	100	80	0	0	0	0	0	0	uni	ps	NULL	genic	intron_core	1
	hsa-mir-6737	MI0022582	70	70	0	0	1	1	-36.2	-36.2	-36.2	TOTAL	100	80	0	0	0	0	0	0	uni	ps	NULL	genic	intron_core	1
	hsa-mir-6741	MI0022586	63	63	0	0	1	1	-26.7	-26.7	-24.5	TOTAL	100	80	0	0	0	0	0	0	uni	ps	NULL	genic	intron_core	1
	hsa-mir-6743	MI0022588	71	71	0	0	1	1	-39.3	-39.3	-39.3	TOTAL	100	80	0	0	0	0	0	0	uni	ps	NULL	genic	intron_core	1
	hsa-mir-6747	MI0022592	61	61	0	0	1	1	-22	-22	-22	TOTAL	100	80	1	0	0	0	0.0125	0	uni	ps	NULL	genic	intron_core	1
	hsa-mir-6772	MI0022617	64	64	0	0	1	1	-21.8	-21.8	-21.8	TOTAL	100	80	1	0	0	0	0.0125	0	uni	ps	NULL	genic	intron_edge	1
	hsa-mir-6775	MI0022620	69	69	0	0	1	1	-33.9	-33.9	-31.2	TOTAL	100	80	0	0	0	0	0	0	uni	ps	NULL	genic	intron_edge	1
	hsa-mir-6795	MI0022640	68	68	0	0	1	1	-25.7	-25.7	-23.1	TOTAL	100	80	0	0	0	0	0	0	uni	ps	NULL	genic	intron_core	1
	hsa-mir-6797	MI0022642	72	72	0	0	1	1	-31.4	-31.4	-28.5	TOTAL	100	80	0	1	0	0	0	0.0125	uni	ps	NULL	genic	intron_edge	1
	hsa-mir-6798	MI0022643	67	67	0	0	1	1	-27.8	-27.8	-27.8	TOTAL	100	80	0	0	0	0	0	0	uni	ps	NULL	genic	intron_core	1
	hsa-mir-6812	MI0022657	64	64	0	0	1	1	-30	-30	-30	TOTAL	87.5	70	0	0	0	0	0	0	uni	ps	NULL	genic	intron_edge	1
	hsa-mir-6820	MI0022665	62	62	0	0	1	1	-22.3	-22.3	-21.3	TOTAL	100	80	0	0	0	0	0	0	uni	ps	NULL	genic	intron_core	1
	hsa-mir-6827	MI0022672	59	59	0	0	1	1	-21.1	-21.1	-20.2	TOTAL	100	80	1	0	0	0	0.0125	0	uni	ps	NULL	genic	intron_edge	1
	hsa-mir-6829	MI0022674	67	57	0	0	1	1	-27.2	-27.2	-20.3	TOTAL	100	80	1	0	0	0	0.0125	0	uni	ps	NULL	genic	intron_edge	1
	hsa-mir-6842	MI0022688	65	65	0	0	1	1	-30.2	-30.2	-30.2	TOTAL	100	80	0	0	0	0	0	0	uni	ps	NULL	genic	intron_edge	1
	hsa-mir-6851	MI0022697	67	67	0	0	1	1	-31.3	-31.3	-30.7	TOTAL	100	80	0	2	0	0	0	0.025	uni	ps	NULL	genic	intron_core	1
	hsa-mir-6852	MI0022698	66	66	0	0	1	1	-27.7	-27.7	-29.9	TOTAL	100	80	0	0	0	0	0	0	uni	ps	NULL	genic	exon	1
	hsa-mir-6875	MI0022722	72	72	0	0	1	1	-29.8	-29.8	-27.3	TOTAL	100	80	2	0	0	0	0.025	0	uni	ps	NULL	genic	intron_core	1
	hsa-mir-6879	MI0022726	66	66	0	0	1	1	-33.8	-33.8	-31.9	TOTAL	97.5	78	1	1	0	0	0.0128205	0.0128205	uni	ps	NULL	genic	intron_core	1
	hsa-mir-6893	MI0022740	69	69	0	0	1	1	-37.8	-37.8	-34.9	TOTAL	100	80	1	1	0	0	0.0125	0.0125	uni	ps	NULL	genic	intron_core	1
	hsa-mir-7-3	MI0000265	110	110	0	0	1	1	-36.7	-36.7	-36.7	TOTAL	100	80	1	0	0	0	0.0125	0	multi	no_ps	NULL	50k_from_gen	.	1
	hsa-mir-760	MI0005567	80	80	0	0	1	1	-39.7	-39.7	-39.7	TOTAL	98.75	79	0	1	0	0	0	0.0126582	uni	no_ps	NULL	intergenic	.	1
	hsa-mir-767	MI0003763	109	109	0	0	1	1	-44	-44	-43.3	TOTAL	100	80	0	1	0	0	0	0.0125	uni	no_ps	clustered	genic	intron_core	1
	hsa-mir-7704	MI0025240	59	59	0	0	1	1	-30.8	-30.8	-27.1	TOTAL	96.25	77	1	14	0	0	0.012987	0.181818	uni	ps	NULL	genic	exon	1
	hsa-mir-7705	MI0025241	57	57	0	0	1	1	-25.2	-25.2	-22.1	TOTAL	100	80	0	0	0	0	0	0	uni	ps	NULL	genic	3_utr	1
	hsa-mir-7976	MI0025752	66	66	0	0	1	1	-28.3	-28.3	-28.3	TOTAL	100	80	0	0	0	0	0	0	uni	ps	NULL	genic	intron_core	1
	hsa-mir-8054	MI0025890	86	86	0	0	1	1	-24.2	-24.2	-24.5	TOTAL	100	80	1	1	0	0	0.0125	0.0125	uni	ps	NULL	intergenic	.	1
	hsa-mir-8082	MI0025918	81	81	0	0	1	1	-33.5	-33.5	-33.5	TOTAL	95	76	0	0	0	0	0	0	uni	ps	NULL	genic	intron_core	1
	hsa-mir-8086	MI0025922	93	88	0	0	1	1	-34.9	-34.9	-23.6	TOTAL	100	80	1	1	0	0	0.0125	0.0125	uni	ps	NULL	10k_from_gen	.	1
	hsa-mir-888	MI0005537	77	77	0	0	1	1	-30.2	-30.2	-26.4	TOTAL	100	80	0	0	0	0	0	0	multi	no_ps	clustered	intergenic	.	1
	hsa-mir-9-2	MI0000467	87	87	0	0	1	1	-39.1	-39.1	-39.1	TOTAL	100	80	0	0	0	0	0	0	multi	no_ps	NULL	intergenic	.	1
	hsa-mir-92a-1	MI0000093	78	78	0	0	1	1	-36	-36	-36	TOTAL	100	80	0	0	0	0	0	0	multi	no_ps	clustered	50k_from_gen	.	1
	hsa-mir-92b	MI0003560	96	96	0	0	1	1	-66	-66	-63	TOTAL	100	80	0	0	0	0	0	0	multi	no_ps	NULL	10k_from_gen	.	1
	hsa-mir-933	MI0005755	77	77	0	0	1	1	-32.6	-32.6	-27.7	NOMAP_PA2	100	80	0	0	0	0	0	0	uni	ps	NULL	genic	intron_core	1
	hsa-mir-934	MI0005756	83	83	0	0	1	1	-53.2	-53.2	-46	TOTAL	100	80	0	0	0	0	0	0	uni	ps	NULL	genic	intron_edge	1
	hsa-mir-99a	MI0000101	81	81	0	0	1	1	-39.3	-39.3	-38.6	TOTAL	100	80	0	0	0	0	0	0	multi	no_ps	clustered	intergenic	.	1
	hsa-mir-1229	MI0006319	69	69	4	0	0	0.119546	-35.4	-34.5	-34.5	TOTAL	100	80	0	0	0.057971	0	0	0	uni	ps	NULL	genic	intron_core	0.00913642
	hsa-mir-1178	MI0006271	91	91	3	0	0	0.245856	-37.7	-34	-34	TOTAL	96.25	77	0	0	0.032967	0	0	0	uni	ps	NULL	genic	exon	0.0495614
	hsa-mir-4750	MI0017389	56	56	2	0	0	0.495495	-29	-27.8	-27.8	TOTAL	100	80	1	0	0.0357143	0	0.0125	0	uni	ps	NULL	genic	intron_core	0.0430343
	hsa-mir-1538	MI0007259	61	58	2	0	0	0.495652	-42	-35.7	-33.5	TOTAL	100	80	2	1	0.0344828	0	0.025	0.0125	uni	ps	NULL	intergenic	.	0.048791
	hsa-mir-1537	MI0007258	61	61	2	0	0	0.495868	-26.9	-33.1	-33.1	TOTAL	100	80	1	0	0.0327869	0	0.0125	0	uni	ps	NULL	genic	intron_core	0.0695469
	hsa-mir-4468	MI0016819	64	64	2	0	0	0.496063	-29.6	-28.8	-28.8	TOTAL	100	80	1	0	0.03125	0	0.0125	0	uni	ps	NULL	10k_from_gen	.	0.0708228
	hsa-mir-4724	MI0017361	89	89	2	0	0	0.497175	-29.1	-26	-26	TOTAL	100	80	0	0	0.0224719	0	0	0	uni	ps	NULL	genic	3_utr	0.095965
	hsa-mir-532	MI0003205	91	91	2	0	0	0.497238	-25.9	-31	-31	TOTAL	100	80	0	0	0.021978	0	0	0	multi	no_ps	clustered	genic	intron_core	0.113105
	hsa-mir-4530	MI0016897	56	56	1	0	0	1	-30.6	-28.4	-28.4	TOTAL	100	80	0	3	0.0178571	0	0	0.0375	uni	ps	NULL	50k_from_gen	.	0.150723
	hsa-mir-6823	MI0022668	61	61	1	0	0	1	-21.9	-22.3	-22.3	TOTAL	100	80	0	0	0.0163934	0	0	0	uni	ps	NULL	genic	intron_core	0.151215
	hsa-mir-4446	MI0016789	67	67	1	0	0	1	-25.7	-29.5	-29.5	TOTAL	98.75	79	0	0	0.0149254	0	0	0	uni	ps	NULL	genic	intron_core	0.155919
	hsa-mir-147a	MI0000262	72	72	1	0	0	1	-23	-24.2	-24.2	TOTAL	100	80	0	0	0.0138889	0	0	0	multi	no_ps	NULL	intergenic	.	0.163347
	hsa-mir-6717	MI0022551	73	73	1	0	0	1	-27.2	-28.4	-28.4	TOTAL	100	80	0	1	0.0136986	0	0	0.0125	uni	ps	NULL	genic	exon	0.164453
	hsa-mir-3136	MI0014158	78	78	1	0	0	1	-40.3	-44.9	-44.9	TOTAL	100	80	0	0	0.0128205	0	0	0	uni	ps	NULL	genic	intron_core	0.169175
	hsa-mir-4285	MI0015891	85	85	1	0	0	1	-26.4	-27.1	-27.1	TOTAL	95	76	0	0	0.0117647	0	0	0	uni	ps	NULL	genic	intron_core	0.174589
	hsa-mir-1305	MI0006372	86	86	1	0	0	1	-39.4	-36.9	-36.9	TOTAL	100	80	0	0	0.0116279	0	0	0	uni	ps	NULL	intergenic	.	0.176132
	hsa-mir-6871	MI0022718	56	56	1	0	0	1	-25.8	-23.7	-23.7	TOTAL	100	80	0	0	0.0178571	0	0	0	uni	ps	NULL	genic	intron_core	0.178026
	hsa-mir-3668	MI0016069	75	75	1	0	0	1	-33.7	-34.3	-34.3	TOTAL	95	76	0	2	0.0133333	0	0	0.0263158	uni	ps	NULL	intergenic	.	0.18264
	hsa-mir-6857	MI0022703	93	93	1	0	0	1	-27.3	-27.2	-27.2	TOTAL	100	80	0	0	0.0107527	0	0	0	uni	ps	NULL	genic	intron_core	0.182909
	hsa-mir-4649	MI0017276	64	64	1	0	0	1	-43.8	-42.9	-42.9	TOTAL	100	80	0	0	0.015625	0	0	0	uni	ps	NULL	genic	intron_core	0.18438
	hsa-mir-551a	MI0003556	96	96	1	0	0	1	-54.4	-55.7	-55.7	TOTAL	98.75	79	0	0	0.0104167	0	0	0	multi	no_ps	NULL	genic	intron_core	0.188162
	hsa-mir-655	MI0003677	97	91	1	0	0	1	-35	-35	-35	TOTAL	100	80	0	0	0.010989	0	0	0	multi	no_ps	clustered	intergenic	.	0.188612
	hsa-mir-6790	MI0022635	63	63	1	0	0	1	-30.7	-31	-31	TOTAL	100	80	0	0	0.015873	0	0	0	uni	ps	clustered	genic	intron_core	0.189619
	hsa-mir-4311	MI0015841	100	100	1	0	0	1	-42.9	-43.9	-43.9	TOTAL	96.25	77	0	0	0.01	0	0	0	uni	ps	NULL	intergenic	.	0.191235
	hsa-mir-6779	MI0022624	64	64	1	0	0	1	-30.8	-30.5	-30.5	TOTAL	100	80	0	0	0.015625	0	0	0	uni	ps	NULL	genic	intron_edge	0.19159
	hsa-mir-4268	MI0015874	64	64	1	0	0	1	-26.3	-26.3	-26.3	TOTAL	100	80	1	0	0.015625	0	0.0125	0	uni	ps	NULL	intergenic	.	0.198616
	hsa-mir-210	MI0000286	110	110	1	0	0	1	-57.4	-51.5	-54.8	NOMAP_PA2	93.75	75	0	0	0.00909091	0	0	0	uni	no_ps	NULL	10k_from_gen	.	0.200897
	hsa-mir-299	MI0000744	63	63	1	0	0	1	-40.4	-42.2	-42.2	TOTAL	96.25	77	0	0	0.015873	0	0	0	uni	no_ps	clustered	intergenic	.	0.204575
	hsa-mir-6792	MI0022637	67	67	1	0	0	1	-29.4	-29.4	-29.4	TOTAL	98.75	79	1	1	0.0149254	0	0.0126582	0.0126582	uni	ps	NULL	genic	intron_core	0.208799
	hsa-mir-6848	MI0022694	70	70	1	0	0	1	-35.9	-33.6	-33.6	TOTAL	100	80	0	0	0.0142857	0	0	0	uni	ps	NULL	genic	exon	0.209705
	hsa-mir-4427	MI0016766	68	68	1	0	0	1	-27	-29.2	-29.2	TOTAL	100	80	1	0	0.0147059	0	0.0125	0	uni	ps	NULL	genic	intron_core	0.214391
	hsa-mir-4704	MI0017337	75	75	1	0	0	1	-38	-44.5	-44.5	TOTAL	100	80	0	0	0.0133333	0	0	0	uni	ps	NULL	intergenic	.	0.221828
	hsa-mir-378e	MI0016750	79	79	1	0	0	1	-35.8	-35.8	-35.8	TOTAL	100	80	0	0	0.0126582	0	0	0	multi	no_ps	NULL	genic	intron_core	0.228827
	hsa-mir-636	MI0003651	99	99	1	0	0	1	-54.1	-51.9	-51.9	TOTAL	100	80	1	0	0.010101	0	0.0125	0	uni	ps	NULL	genic	exon	0.231982
	hsa-mir-296	MI0000747	80	80	1	0	0	1	-41	-45	-45	TOTAL	100	80	0	0	0.0125	0	0	0	uni	no_ps	clustered	intergenic	.	0.232136
	hsa-mir-93	MI0000095	80	80	1	0	0	1	-43.8	-43.8	-43.8	TOTAL	100	80	0	1	0.0125	0	0	0.0125	multi	no_ps	clustered	genic	intron_core	0.23366
	hsa-mir-875	MI0005541	76	76	1	0	0	1	-31.1	-31.5	-31.5	TOTAL	98.75	79	0	0	0.0131579	0	0	0	uni	no_ps	clustered	intergenic	.	0.23428
	hsa-mir-4312	MI0015842	76	76	1	0	0	1	-33.1	-32.8	-32.1	TOTAL	100	80	1	1	0.0131579	0	0.0125	0.0125	uni	ps	NULL	genic	intron_core	0.237336
	hsa-mir-101-1	MI0000103	75	75	1	0	0	1	-36.2	-36.2	-36.2	TOTAL	100	80	0	1	0.0133333	0	0	0.0125	multi	no_ps	clustered	intergenic	.	0.237608
	hsa-mir-2053	MI0010487	91	91	1	0	0	1	-28.9	-30.9	-30.9	TOTAL	100	80	0	1	0.010989	0	0	0.0125	uni	ps	NULL	intergenic	.	0.246559
	hsa-mir-106a	MI0000113	81	81	1	0	0	1	-34.4	-29.7	-29.7	TOTAL	100	80	0	0	0.0123457	0	0	0	multi	no_ps	clustered	intergenic	.	0.250326
	hsa-mir-130b	MI0000748	82	82	1	0	0	1	-35.8	-34.9	-34.9	TOTAL	98.75	79	2	0	0.0121951	0	0.0253165	0	multi	no_ps	clustered	10k_from_gen	.	0.251659
	hsa-mir-300	MI0005525	83	83	1	0	0	1	-21.5	-21.5	-21.5	TOTAL	100	80	0	0	0.0120482	0	0	0	multi	no_ps	clustered	intergenic	.	0.253243
	hsa-mir-4490	MI0016852	84	84	1	0	0	1	-46.4	-52.8	-52.8	TOTAL	98.75	79	1	1	0.0119048	0	0.0126582	0.0126582	uni	ps	NULL	intergenic	.	0.253254
	hsa-mir-9-3	MI0000468	90	90	1	0	0	1	-41.9	-41.9	-41.9	TOTAL	96.25	77	0	6	0.0111111	0	0	0.0779221	multi	no_ps	NULL	intergenic	.	0.268275
	hsa-mir-181b-2	MI0000683	89	89	1	0	0	1	-34.9	-34.6	-34.6	TOTAL	98.75	79	0	0	0.011236	0	0	0	multi	no_ps	clustered	intergenic	.	0.269844
	hsa-mir-606	MI0003619	96	96	1	0	0	1	-44.9	-44.8	-44.8	TOTAL	100	80	5	0	0.0104167	0	0.0625	0	uni	ps	NULL	intergenic	.	0.270359
	hsa-mir-591	MI0003603	95	95	1	0	0	1	-22.2	-27.1	-27.1	TOTAL	100	80	0	0	0.0105263	0	0	0	uni	ps	NULL	genic	intron_core	0.275058
	hsa-mir-549a	MI0003679	96	96	1	0	0	1	-54	-54	-54	TOTAL	100	80	0	0	0.0104167	0	0	0	uni	ps	NULL	intergenic	.	0.276036
	hsa-mir-6083	MI0020360	106	106	1	0	0	1	-30.8	-32.9	-32.9	TOTAL	100	80	0	1	0.00943396	0	0	0.0125	uni	ps	NULL	genic	intron_core	0.283519
	hsa-let-7b	MI0000063	83	83	1	0	0	1	-46.7	-46.3	-46.3	TOTAL	100	80	1	0	0.0120482	0	0.0125	0	multi	no_ps	clustered	50k_from_gen	.	NA
	hsa-mir-1273f	MI0018002	99	98	0	0	0	1	-41.2	-39.8	-40.8	TOTAL	100	80	1	0	0	0	0.0125	0	multi	no_ps	clustered	genic	intron_core	0.255868
	hsa-mir-101-2	MI0000739	79	79	0	0	0	1	-29.2	-29.2	-29.2	TOTAL	97.5	78	0	0	0	0	0	0	multi	no_ps	NULL	genic	intron_core	1
	hsa-mir-103a-1	MI0000109	78	78	0	0	0	1	-29.1	-29.1	-29.1	TOTAL	100	80	0	1	0	0	0	0.0125	multi	no_ps	NULL	genic	intron_core	1
	hsa-mir-103a-2	MI0000108	78	78	0	0	0	1	-28	-28	-28	TOTAL	100	80	0	0	0	0	0	0	multi	no_ps	NULL	genic	intron_core	1
	hsa-mir-105-1	MI0000111	81	81	0	0	0	1	-43.4	-43.4	-43.4	TOTAL	100	80	0	1	0	0	0	0.0125	multi	no_ps	clustered	genic	intron_core	1
	hsa-mir-105-2	MI0000112	81	81	0	0	0	1	-41.6	-41.6	-41.6	TOTAL	100	80	0	0	0	0	0	0	multi	no_ps	clustered	genic	intron_core	1
	hsa-mir-106b	MI0000734	82	82	0	0	0	1	-43.2	-43.2	-43.2	TOTAL	100	80	0	0	0	0	0	0	multi	no_ps	clustered	genic	intron_edge	1
	hsa-mir-107	MI0000114	81	81	0	0	0	1	-29.7	-29.7	-29.7	TOTAL	100	80	0	1	0	0	0	0.0125	multi	no_ps	NULL	genic	intron_core	1
	hsa-mir-1-1	MI0000651	71	71	0	0	0	1	-29.1	-29.1	-29.1	TOTAL	100	80	1	0	0	0	0.0125	0	multi	no_ps	NULL	genic	intron_core	1
	hsa-mir-1185-1	MI0003844	86	86	0	0	0	1	-33.8	-33.8	-33.8	TOTAL	100	80	0	0	0	0	0	0	multi	no_ps	clustered	intergenic	.	1
	hsa-mir-1193	MI0014205	78	78	0	0	0	1	-33.9	-33.9	-33.9	TOTAL	100	80	0	0	0	0	0	0	uni	no_ps	clustered	intergenic	.	1
	hsa-mir-1-2	MI0000437	85	84	0	0	0	1	-36	-36	-36.1	TOTAL	100	80	1	0	0	0	0.0125	0	multi	no_ps	clustered	intergenic	.	1
	hsa-mir-1205	MI0006338	63	63	0	0	0	1	-22.5	-22.5	-22.5	TOTAL	100	80	0	2	0	0	0	0.025	uni	ps	NULL	intergenic	.	1
	hsa-mir-1225	MI0006311	90	90	0	0	0	1	-49.4	-49.4	-49.4	TOTAL	100	80	0	0	0	0	0	0	uni	no_ps	NULL	genic	intron_core	1
	hsa-mir-1226	MI0006313	75	75	0	0	0	1	-35.1	-35.1	-35.1	TOTAL	100	80	0	0	0	0	0	0	uni	ps	NULL	genic	intron_core	1
	hsa-mir-1247	MI0006382	136	136	0	0	0	1	-56.4	-56.4	-56.4	TOTAL	100	80	0	0	0	0	0	0	uni	no_ps	NULL	intergenic	.	1
	hsa-mir-1248	MI0006383	106	106	0	0	0	1	-34	-34	-34	TOTAL	100	80	0	0	0	0	0	0	uni	no_ps	NULL	genic	intron_core	1
	hsa-mir-1249	MI0006384	66	66	0	0	0	1	-33	-33	-33	TOTAL	100	80	0	0	0	0	0	0	uni	no_ps	NULL	genic	intron_core	1
	hsa-mir-1251	MI0006386	70	70	0	0	0	1	-20.8	-20.8	-20.8	TOTAL	100	80	0	0	0	0	0	0	uni	no_ps	NULL	intergenic	.	1
	hsa-mir-125b-1	MI0000446	88	88	0	0	0	1	-40.6	-40.6	-40.6	TOTAL	100	80	0	0	0	0	0	0	multi	no_ps	NULL	50k_from_gen	.	1
	hsa-mir-125b-2	MI0000470	89	89	0	0	0	1	-36.2	-36.2	-36.2	TOTAL	100	80	0	0	0	0	0	0	multi	no_ps	NULL	intergenic	.	1
	hsa-mir-127	MI0000472	97	97	0	0	0	1	-41	-41	-41	TOTAL	100	80	0	1	0	0	0	0.0125	uni	no_ps	clustered	intergenic	.	1
	hsa-mir-1281	MI0006428	54	54	0	0	0	1	-33.9	-33.9	-33.9	TOTAL	98.75	79	0	0	0	0	0	0	uni	no_ps	NULL	10k_from_gen	.	1
	hsa-mir-128-1	MI0000447	82	82	0	0	0	1	-36	-36	-36	TOTAL	100	80	0	0	0	0	0	0	multi	no_ps	NULL	genic	intron_core	1
	hsa-mir-128-2	MI0000727	84	84	0	0	0	1	-38.1	-38.1	-38.1	TOTAL	100	80	0	0	0	0	0	0	multi	no_ps	NULL	genic	intron_core	1
	hsa-mir-1291	MI0006353	87	87	0	0	0	1	-35	-35	-35	TOTAL	97.5	78	1	0	0	0	0.0128205	0	uni	no_ps	NULL	genic	intron_edge	1
	hsa-mir-129-1	MI0000252	72	72	0	0	0	1	-29.2	-29.2	-29.2	TOTAL	100	80	2	0	0	0	0.025	0	multi	no_ps	NULL	50k_from_gen	.	1
	hsa-mir-129-2	MI0000473	90	90	0	0	0	1	-48.2	-48.2	-48.2	TOTAL	100	80	5	0	0	0	0.0625	0	multi	no_ps	NULL	intergenic	.	1
	hsa-mir-1296	MI0003780	92	92	0	0	0	1	-50.9	-50.9	-50.9	TOTAL	100	80	0	1	0	0	0	0.0125	uni	no_ps	NULL	genic	intron_core	1
	hsa-mir-1302-6	MI0006367	90	90	0	0	0	1	-20.1	-20.1	-20.1	TOTAL	100	80	0	0	0	0	0	0	multi	no_ps	NULL	intergenic	.	1
	hsa-mir-1306	MI0006443	85	85	0	0	0	1	-30	-30	-30	TOTAL	100	80	0	0	0	0	0	0	uni	no_ps	clustered	genic	exon	1
	hsa-mir-1307	MI0006444	149	149	0	0	0	1	-54.4	-54.4	-54.4	TOTAL	95	76	1	1	0	0	0.0131579	0.0131579	uni	no_ps	NULL	genic	intron_core	1
	hsa-mir-130a	MI0000448	89	89	0	0	0	1	-42	-42	-42	TOTAL	100	80	3	0	0	0	0.0375	0	multi	no_ps	NULL	50k_from_gen	.	1
	hsa-mir-1323	MI0003786	73	73	0	0	0	1	-37.7	-37.7	-37.7	TOTAL	100	80	1	2	0	0	0.0125	0.025	uni	ps	clustered	50k_from_gen	.	1
	hsa-mir-133a-1	MI0000450	88	88	0	0	0	1	-41.1	-41.1	-41.1	TOTAL	100	80	0	0	0	0	0	0	multi	no_ps	clustered	intergenic	.	1
	hsa-mir-133a-2	MI0000451	102	102	0	0	0	1	-47.3	-47.3	-47.3	TOTAL	100	80	0	1	0	0	0	0.0125	multi	no_ps	NULL	genic	exon	1
	hsa-mir-134	MI0000474	73	73	0	0	0	1	-35.1	-35.1	-35.1	TOTAL	98.75	79	0	0	0	0	0	0	uni	no_ps	clustered	intergenic	.	1
	hsa-mir-135a-1	MI0000452	90	90	0	0	0	1	-42.7	-42.7	-42.7	TOTAL	100	80	0	0	0	0	0	0	multi	no_ps	NULL	50k_from_gen	.	1
	hsa-mir-135a-2	MI0000453	100	100	0	0	0	1	-33.6	-33.6	-33.6	TOTAL	100	80	0	0	0	0	0	0	multi	no_ps	NULL	intergenic	.	1
	hsa-mir-136	MI0000475	82	82	0	0	0	1	-45	-45	-45	TOTAL	100	80	1	0	0	0	0.0125	0	uni	no_ps	clustered	intergenic	.	1
	hsa-mir-137	MI0000454	102	102	0	0	0	1	-48	-48	-48	TOTAL	100	80	1	0	0	0	0.0125	0	uni	no_ps	clustered	intergenic	.	1
	hsa-mir-138-2	MI0000455	84	84	0	0	0	1	-33.8	-33.8	-33.8	TOTAL	96.25	77	0	0	0	0	0	0	multi	no_ps	NULL	10k_from_gen	.	1
	hsa-mir-139	MI0000261	68	68	0	0	0	1	-34.2	-34.2	-34.2	TOTAL	100	80	1	1	0	0	0.0125	0.0125	uni	no_ps	NULL	genic	intron_core	1
	hsa-mir-140	MI0000456	100	100	0	0	0	1	-54.6	-54.6	-54.6	TOTAL	100	80	0	0	0	0	0	0	uni	no_ps	NULL	genic	intron_core	1
	hsa-mir-142	MI0000458	87	87	0	0	0	1	-43.8	-43.8	-43.8	TOTAL	100	80	0	1	0	0	0	0.0125	uni	no_ps	clustered	10k_from_gen	.	1
	hsa-mir-145	MI0000461	88	88	0	0	0	1	-41.2	-41.2	-41.2	TOTAL	100	80	2	1	0	0	0.025	0.0125	uni	no_ps	clustered	intergenic	.	1
	hsa-mir-1469	MI0007074	47	47	0	0	0	1	-26.9	-26.9	-26.9	TOTAL	100	80	0	0	0	0	0	0	uni	ps	NULL	genic	intron_core	1
	hsa-mir-146b	MI0003129	73	73	0	0	0	1	-36.1	-36.1	-37	TOTAL	100	80	1	1	0	0	0.0125	0.0125	multi	no_ps	NULL	50k_from_gen	.	1
	hsa-mir-147b	MI0005544	80	80	0	0	0	1	-28.6	-28.6	-28.6	TOTAL	100	80	0	0	0	0	0	0	multi	no_ps	NULL	genic	3_utr	1
	hsa-mir-148a	MI0000253	68	68	0	0	0	1	-27.9	-27.9	-27.9	TOTAL	100	80	1	0	0	0	0.0125	0	multi	no_ps	NULL	intergenic	.	1
	hsa-mir-148b	MI0000811	99	99	0	0	0	1	-30.7	-30.7	-30.7	TOTAL	100	80	1	1	0	0	0.0125	0.0125	multi	no_ps	NULL	genic	intron_core	1
	hsa-mir-150	MI0000479	84	84	0	0	0	1	-56.1	-56.1	-56.1	TOTAL	100	80	0	0	0	0	0	0	uni	no_ps	NULL	50k_from_gen	.	1
	hsa-mir-154	MI0000480	84	84	0	0	0	1	-37.1	-37.1	-37.1	TOTAL	100	80	2	2	0	0	0.025	0.025	multi	no_ps	clustered	intergenic	.	1
	hsa-mir-1587	MI0016905	53	53	0	0	0	1	-23	-23	-23	TOTAL	100	80	0	0	0	0	0	0	uni	ps	NULL	intergenic	.	1
	hsa-mir-15a	MI0000069	83	83	0	0	0	1	-29.9	-29.9	-29.9	TOTAL	100	80	0	1	0	0	0	0.0125	multi	no_ps	clustered	intergenic	.	1
	hsa-mir-15b	MI0000438	98	98	0	0	0	1	-29	-29	-29	TOTAL	100	80	0	1	0	0	0	0.0125	multi	no_ps	clustered	genic	intron_edge	1
	hsa-mir-16-1	MI0000070	89	89	0	0	0	1	-36.5	-36.5	-36.5	TOTAL	100	80	0	0	0	0	0	0	multi	no_ps	clustered	intergenic	.	1
	hsa-mir-181a-1	MI0000289	110	110	0	0	0	1	-35.2	-35.2	-35.2	TOTAL	100	80	0	1	0	0	0	0.0125	multi	no_ps	clustered	intergenic	.	1
	hsa-mir-181a-2	MI0000269	110	110	0	0	0	1	-52.6	-52.6	-52.6	TOTAL	100	80	0	0	0	0	0	0	multi	no_ps	clustered	intergenic	.	1
	hsa-mir-184	MI0000481	84	84	0	0	0	1	-35.3	-35.3	-35.3	TOTAL	100	80	1	0	0	0	0.0125	0	uni	no_ps	NULL	intergenic	.	1
	hsa-mir-185	MI0000482	82	82	0	0	0	1	-51.7	-51.7	-51.7	TOTAL	100	80	1	0	0	0	0.0125	0	uni	no_ps	NULL	genic	intron_core	1
	hsa-mir-186	MI0000483	86	86	0	0	0	1	-40.6	-40.6	-40.6	TOTAL	100	80	0	0	0	0	0	0	uni	no_ps	NULL	genic	intron_core	1
	hsa-mir-18a	MI0000072	71	71	0	0	0	1	-20.9	-20.9	-20.9	TOTAL	100	80	0	0	0	0	0	0	multi	no_ps	clustered	50k_from_gen	.	1
	hsa-mir-190a	MI0000486	85	85	0	0	0	1	-30.8	-30.8	-30.8	TOTAL	100	80	0	0	0	0	0	0	multi	no_ps	NULL	genic	intron_core	1
	hsa-mir-190b	MI0005545	79	79	0	0	0	1	-32	-32	-32	TOTAL	100	80	0	0	0	0	0	0	multi	no_ps	NULL	10k_from_gen	.	1
	hsa-mir-191	MI0000465	92	92	0	0	0	1	-45.9	-45.9	-45.9	TOTAL	100	80	0	0	0	0	0	0	uni	no_ps	clustered	genic	intron_edge	1
	hsa-mir-1912	MI0008333	80	80	0	0	0	1	-30.5	-30.5	-30.5	TOTAL	100	80	0	0	0	0	0	0	uni	no_ps	clustered	genic	intron_core	1
	hsa-mir-192	MI0000234	110	110	0	0	0	1	-38.4	-38.4	-38.4	TOTAL	100	80	0	0	0	0	0	0	multi	no_ps	clustered	10k_from_gen	.	1
	hsa-mir-193b	MI0003137	83	83	0	0	0	1	-39.3	-39.3	-39.3	TOTAL	100	80	1	0	0	0	0.0125	0	multi	no_ps	clustered	50k_from_gen	.	1
	hsa-mir-195	MI0000489	87	87	0	0	0	1	-46.6	-46.6	-46.6	TOTAL	100	80	0	0	0	0	0	0	multi	no_ps	clustered	50k_from_gen	.	1
	hsa-mir-196a-1	MI0000238	70	70	0	0	0	1	-24.6	-24.6	-24.6	TOTAL	100	80	0	1	0	0	0	0.0125	multi	no_ps	NULL	10k_from_gen	.	1
	hsa-mir-196a-2	MI0000279	110	110	0	0	0	1	-50.5	-50.5	-50.5	TOTAL	100	80	1	0	0	0	0.0125	0	multi	no_ps	NULL	10k_from_gen	.	1
	hsa-mir-196b	MI0001150	84	84	0	0	0	1	-34.5	-34.5	-34.5	TOTAL	100	80	0	0	0	0	0	0	multi	no_ps	NULL	10k_from_gen	.	1
	hsa-mir-197	MI0000239	75	75	0	0	0	1	-41.4	-41.4	-41.4	TOTAL	100	80	1	1	0	0	0.0125	0.0125	uni	no_ps	NULL	10k_from_gen	.	1
	hsa-mir-199a-1	MI0000242	71	71	0	0	0	1	-28.5	-28.5	-28.5	TOTAL	100	80	1	0	0	0	0.0125	0	multi	no_ps	NULL	50k_from_gen	.	1
	hsa-mir-199a-2	MI0000281	110	110	0	0	0	1	-41.9	-41.9	-41.9	TOTAL	100	80	1	0	0	0	0.0125	0	multi	no_ps	clustered	intergenic	.	1
	hsa-mir-19a	MI0000073	82	82	0	0	0	1	-38.7	-38.7	-38.7	TOTAL	100	80	0	0	0	0	0	0	multi	no_ps	clustered	50k_from_gen	.	1
	hsa-mir-19b-1	MI0000074	87	87	0	0	0	1	-38.5	-38.5	-38.5	TOTAL	100	80	0	0	0	0	0	0	multi	no_ps	clustered	50k_from_gen	.	1
	hsa-mir-19b-2	MI0000075	96	96	0	0	0	1	-39.9	-39.9	-39.9	TOTAL	100	80	0	0	0	0	0	0	multi	no_ps	clustered	intergenic	.	1
	hsa-mir-200c	MI0000650	68	68	0	0	0	1	-30.8	-30.8	-30.8	TOTAL	100	80	0	0	0	0	0	0	multi	no_ps	clustered	10k_from_gen	.	1
	hsa-mir-204	MI0000284	110	110	0	0	0	1	-41.8	-41.8	-41.8	TOTAL	100	80	0	0	0	0	0	0	multi	no_ps	NULL	genic	intron_core	1
	hsa-mir-206	MI0000490	86	86	0	0	0	1	-43.5	-43.5	-43.5	TOTAL	100	80	1	1	0	0	0.0125	0.0125	multi	no_ps	clustered	50k_from_gen	.	1
	hsa-mir-208b	MI0005570	77	77	0	0	0	1	-31.8	-31.8	-31.8	TOTAL	100	80	0	1	0	0	0	0.0125	multi	no_ps	NULL	genic	intron_core	1
	hsa-mir-20a	MI0000076	71	71	0	0	0	1	-31	-31	-31	TOTAL	100	80	1	0	0	0	0.0125	0	multi	no_ps	clustered	50k_from_gen	.	1
	hsa-mir-20b	MI0001519	69	69	0	0	0	1	-29.6	-29.6	-29.6	TOTAL	100	80	0	0	0	0	0	0	multi	no_ps	clustered	intergenic	.	1
	hsa-mir-21	MI0000077	72	72	0	0	0	1	-34.6	-34.6	-34.6	TOTAL	100	80	0	0	0	0	0	0	uni	no_ps	NULL	10k_from_gen	.	1
	hsa-mir-2113	MI0003939	91	90	0	0	0	1	-40.4	-40.4	-37	TOTAL	100	80	0	1	0	0	0	0.0125	uni	ps	NULL	intergenic	.	1
	hsa-mir-2114	MI0010633	80	80	0	0	0	1	-34	-34	-34	TOTAL	100	80	1	1	0	0	0.0125	0.0125	uni	ps	NULL	intergenic	.	1
	hsa-mir-218-1	MI0000294	110	110	0	0	0	1	-39.4	-39.4	-39.4	TOTAL	100	80	0	1	0	0	0	0.0125	multi	no_ps	NULL	genic	intron_core	1
	hsa-mir-218-2	MI0000295	110	110	0	0	0	1	-45	-45	-43.8	TOTAL	98.75	79	0	0	0	0	0	0	multi	no_ps	NULL	genic	intron_core	1
	hsa-mir-22	MI0000078	85	85	0	0	0	1	-39.8	-39.8	-39.8	TOTAL	100	80	0	0	0	0	0	0	uni	no_ps	NULL	10k_from_gen	.	1
	hsa-mir-221	MI0000298	110	110	0	0	0	1	-46	-46	-46	TOTAL	92.5	74	0	0	0	0	0	0	multi	no_ps	clustered	intergenic	.	1
	hsa-mir-222	MI0000299	110	110	0	0	0	1	-53.3	-53.3	-53.3	TOTAL	100	80	0	0	0	0	0	0	multi	no_ps	clustered	intergenic	.	1
	hsa-mir-224	MI0000301	81	81	0	0	0	1	-36.4	-36.4	-36.4	TOTAL	100	80	0	0	0	0	0	0	uni	no_ps	clustered	genic	intron_core	1
	hsa-mir-23a	MI0000079	73	73	0	0	0	1	-33.3	-33.3	-33.3	TOTAL	100	80	0	0	0	0	0	0	multi	no_ps	clustered	50k_from_gen	.	1
	hsa-mir-23b	MI0000439	97	97	0	0	0	1	-35.9	-35.9	-35.9	TOTAL	100	80	2	0	0	0	0.025	0	multi	no_ps	clustered	genic	intron_core	1
	hsa-mir-24-2	MI0000081	73	73	0	0	0	1	-26	-26	-26	TOTAL	100	80	0	0	0	0	0	0	multi	no_ps	clustered	50k_from_gen	.	1
	hsa-mir-25	MI0000082	84	84	0	0	0	1	-35.4	-35.4	-35.4	TOTAL	100	80	0	0	0	0	0	0	multi	no_ps	clustered	genic	intron_edge	1
	hsa-mir-26a-1	MI0000083	77	77	0	0	0	1	-37.3	-37.3	-37.3	TOTAL	98.75	79	0	1	0	0	0	0.0126582	multi	no_ps	NULL	genic	intron_core	1
	hsa-mir-26a-2	MI0000750	84	84	0	0	0	1	-41.3	-41.3	-41.3	TOTAL	100	80	0	0	0	0	0	0	multi	no_ps	NULL	genic	intron_edge	1
	hsa-mir-26b	MI0000084	77	77	0	0	0	1	-39.1	-39.1	-39.1	TOTAL	100	80	1	0	0	0	0.0125	0	multi	no_ps	NULL	genic	intron_core	1
	hsa-mir-27b	MI0000440	97	97	0	0	0	1	-49.5	-49.5	-49.5	TOTAL	100	80	0	0	0	0	0	0	multi	no_ps	clustered	genic	intron_core	1
	hsa-mir-29a	MI0000087	64	64	0	0	0	1	-24.6	-24.6	-24.6	TOTAL	100	80	0	0	0	0	0	0	multi	no_ps	clustered	intergenic	.	1
	hsa-mir-29b-1	MI0000105	81	81	0	0	0	1	-34.5	-34.5	-34.5	TOTAL	98.75	79	1	0	0	0	0.0126582	0	multi	no_ps	clustered	intergenic	.	1
	hsa-mir-29b-2	MI0000107	81	81	0	0	0	1	-31.1	-31.1	-31.1	TOTAL	100	80	0	0	0	0	0	0	multi	no_ps	clustered	intergenic	.	1
	hsa-mir-29c	MI0000735	88	88	0	0	0	1	-35.3	-35.3	-35.3	TOTAL	100	80	0	0	0	0	0	0	multi	no_ps	clustered	intergenic	.	1
	hsa-mir-301a	MI0000745	86	86	0	0	0	1	-30	-30	-30	TOTAL	100	80	0	0	0	0	0	0	multi	no_ps	NULL	genic	intron_core	1
	hsa-mir-301b	MI0005568	78	78	0	0	0	1	-31.2	-31.2	-31.2	TOTAL	100	80	1	0	0	0	0.0125	0	multi	no_ps	clustered	10k_from_gen	.	1
	hsa-mir-302b	MI0000772	73	73	0	0	0	1	-28.5	-28.5	-28.7	TOTAL	93.75	75	1	1	0	0	0.0133333	0.0133333	multi	no_ps	clustered	50k_from_gen	.	1
	hsa-mir-302c	MI0000773	68	68	0	0	0	1	-31.3	-31.3	-31.3	TOTAL	81.25	65	0	0	0	0	0	0	multi	no_ps	clustered	50k_from_gen	.	1
	hsa-mir-3064	MI0017375	66	66	0	0	0	1	-23.2	-23.2	-23.2	TOTAL	100	80	0	0	0	0	0	0	uni	no_ps	clustered	genic	intron_edge	1
	hsa-mir-30a	MI0000088	71	71	0	0	0	1	-37.2	-37.2	-37.2	TOTAL	100	80	0	0	0	0	0	0	multi	no_ps	NULL	intergenic	.	1
	hsa-mir-30b	MI0000441	88	88	0	0	0	1	-37.3	-37.3	-37.3	TOTAL	100	80	1	1	0	0	0.0125	0.0125	multi	no_ps	clustered	intergenic	.	1
	hsa-mir-30c-1	MI0000736	89	89	0	0	0	1	-34.7	-34.7	-34.7	TOTAL	100	80	0	0	0	0	0	0	multi	no_ps	clustered	genic	intron_core	1
	hsa-mir-30d	MI0000255	70	70	0	0	0	1	-27.9	-27.9	-27.9	TOTAL	100	80	0	0	0	0	0	0	multi	no_ps	clustered	intergenic	.	1
	hsa-mir-30e	MI0000749	92	92	0	0	0	1	-52	-52	-52	TOTAL	100	80	1	2	0	0	0.0125	0.025	multi	no_ps	clustered	genic	intron_core	1
	hsa-mir-31	MI0000089	71	71	0	0	0	1	-36.8	-36.8	-36.8	TOTAL	100	80	0	0	0	0	0	0	uni	no_ps	NULL	50k_from_gen	.	1
	hsa-mir-3115	MI0014127	68	68	0	0	0	1	-24.1	-24.1	-24.1	TOTAL	100	80	0	0	0	0	0	0	uni	ps	NULL	genic	intron_core	1
	hsa-mir-3121	MI0014137	77	77	0	0	0	1	-39.8	-39.8	-39.8	TOTAL	100	80	1	0	0	0	0.0125	0	uni	ps	NULL	genic	intron_core	1
	hsa-mir-3133	MI0014153	78	78	0	0	0	1	-33.5	-33.5	-33.5	TOTAL	100	80	0	0	0	0	0	0	uni	ps	NULL	genic	intron_core	1
	hsa-mir-3134	MI0014155	74	74	0	0	0	1	-41.5	-41.5	-41.5	TOTAL	97.5	78	0	0	0	0	0	0	uni	ps	NULL	genic	intron_core	1
	hsa-mir-3140	MI0014163	90	90	0	0	0	1	-43.6	-43.6	-43.6	TOTAL	97.5	78	1	2	0	0	0.0128205	0.025641	uni	ps	NULL	genic	intron_core	1
	hsa-mir-3154	MI0014182	84	84	0	0	0	1	-44	-44	-44	TOTAL	91.25	73	1	0	0	0	0.0136986	0	uni	no_ps	clustered	50k_from_gen	.	1
	hsa-mir-3170	MI0014201	77	77	0	0	0	1	-48.9	-48.9	-48.9	TOTAL	90	72	0	1	0	0	0	0.0138889	uni	ps	NULL	genic	intron_core	1
	hsa-mir-32	MI0000090	70	70	0	0	0	1	-30	-30	-30	TOTAL	100	80	0	0	0	0	0	0	uni	no_ps	NULL	genic	intron_core	1
	hsa-mir-320d-2	MI0008192	48	48	0	0	0	1	-24.3	-24.3	-24.3	TOTAL	98.75	79	2	0	0	0	0.0253165	0	multi	no_ps	NULL	intergenic	.	1
	hsa-mir-323a	MI0000807	86	86	0	0	0	1	-34.8	-34.8	-34.8	TOTAL	100	80	1	0	0	0	0.0125	0	multi	no_ps	clustered	intergenic	.	1
	hsa-mir-323b	MI0014206	82	82	0	0	0	1	-40.2	-40.2	-40.2	TOTAL	100	80	0	0	0	0	0	0	multi	no_ps	clustered	intergenic	.	1
	hsa-mir-324	MI0000813	83	83	0	0	0	1	-36	-36	-36	TOTAL	98.75	79	0	1	0	0	0	0.0126582	uni	no_ps	NULL	10k_from_gen	.	1
	hsa-mir-326	MI0000808	95	95	0	0	0	1	-54.8	-54.8	-54.8	TOTAL	100	80	1	0	0	0	0.0125	0	uni	no_ps	NULL	genic	intron_core	1
	hsa-mir-337	MI0000806	93	93	0	0	0	1	-40.5	-40.5	-40.5	TOTAL	100	80	0	2	0	0	0	0.025	uni	no_ps	clustered	intergenic	.	1
	hsa-mir-346	MI0000826	95	95	0	0	0	1	-48.3	-48.3	-48.3	TOTAL	100	80	1	0	0	0	0.0125	0	uni	no_ps	NULL	genic	intron_core	1
	hsa-mir-34a	MI0000268	110	110	0	0	0	1	-46.8	-46.8	-46.8	TOTAL	100	80	0	0	0	0	0	0	multi	no_ps	NULL	50k_from_gen	.	1
	hsa-mir-34c	MI0000743	77	77	0	0	0	1	-28.3	-28.3	-28.3	TOTAL	100	80	0	0	0	0	0	0	multi	no_ps	clustered	10k_from_gen	.	1
	hsa-mir-361	MI0000760	72	72	0	0	0	1	-31.4	-31.4	-31.4	TOTAL	98.75	79	0	0	0	0	0	0	uni	no_ps	NULL	genic	intron_core	1
	hsa-mir-3610	MI0016000	73	73	0	0	0	1	-32	-32	-32	TOTAL	100	80	0	0	0	0	0	0	uni	ps	NULL	genic	5_utr	1
	hsa-mir-3613	MI0016003	87	87	0	0	0	1	-26	-26	-26	TOTAL	95	76	1	3	0	0	0.0131579	0.0394737	uni	no_ps	NULL	intergenic	.	1
	hsa-mir-3618	MI0016008	88	88	0	0	0	1	-29.9	-29.9	-29.9	TOTAL	100	80	0	0	0	0	0	0	uni	no_ps	clustered	genic	5_utr	1
	hsa-mir-365a	MI0000767	87	87	0	0	0	1	-34.1	-34.1	-34.1	TOTAL	100	80	0	0	0	0	0	0	multi	no_ps	clustered	50k_from_gen	.	1
	hsa-mir-3666	MI0016067	111	111	0	0	0	1	-32.6	-32.6	-32.6	TOTAL	97.5	78	2	2	0	0	0.025641	0.025641	uni	ps	NULL	genic	intron_core	1
	hsa-mir-369	MI0000777	70	70	0	0	0	1	-27.8	-27.8	-27.8	TOTAL	100	80	0	1	0	0	0	0.0125	multi	no_ps	clustered	intergenic	.	1
	hsa-mir-370	MI0000778	75	75	0	0	0	1	-31.6	-31.6	-31.6	TOTAL	100	80	1	0	0	0	0.0125	0	uni	no_ps	NULL	intergenic	.	1
	hsa-mir-372	MI0000780	67	67	0	0	0	1	-26.7	-26.7	-26.7	TOTAL	100	80	1	0	0	0	0.0125	0	multi	no_ps	clustered	intergenic	.	1
	hsa-mir-375	MI0000783	64	64	0	0	0	1	-27.2	-27.2	-27.2	TOTAL	100	80	0	1	0	0	0	0.0125	uni	no_ps	NULL	10k_from_gen	.	1
	hsa-mir-376a-2	MI0003529	80	80	0	0	0	1	-29	-29	-29	TOTAL	100	80	0	2	0	0	0	0.025	multi	no_ps	clustered	intergenic	.	1
	hsa-mir-376c	MI0000776	66	66	0	0	0	1	-25	-25	-25	TOTAL	100	80	0	0	0	0	0	0	multi	no_ps	clustered	intergenic	.	1
	hsa-mir-377	MI0000785	69	69	0	0	0	1	-27.5	-27.5	-27.5	TOTAL	100	80	0	0	0	0	0	0	multi	no_ps	clustered	intergenic	.	1
	hsa-mir-378b	MI0014154	57	57	0	0	0	1	-26.4	-26.4	-26.4	TOTAL	100	80	1	0	0	0	0.0125	0	multi	no_ps	NULL	50k_from_gen	.	1
	hsa-mir-378g	MI0016761	41	41	0	0	0	1	-27.9	-27.9	-27.9	TOTAL	100	80	0	0	0	0	0	0	uni	ps	NULL	intergenic	.	1
	hsa-mir-380	MI0000788	61	60	0	0	0	1	-24.6	-24.6	-21.2	TOTAL	100	80	0	0	0	0	0	0	multi	no_ps	clustered	intergenic	.	1
	hsa-mir-381	MI0000789	75	75	0	0	0	1	-35.5	-35.5	-35.5	TOTAL	100	80	0	0	0	0	0	0	multi	no_ps	clustered	intergenic	.	1
	hsa-mir-383	MI0000791	73	73	0	0	0	1	-28.1	-28.1	-28.1	TOTAL	98.75	79	1	0	0	0	0.0126582	0	uni	no_ps	NULL	genic	intron_core	1
	hsa-mir-3916	MI0016422	94	92	0	0	0	1	-31.2	-32.1	-32.1	TOTAL	100	80	0	1	0	0	0	0.0125	uni	ps	NULL	50k_from_gen	.	1
	hsa-mir-3943	MI0016600	100	100	0	0	0	1	-51	-51	-51	TOTAL	100	80	1	0	0	0	0.0125	0	uni	ps	NULL	genic	intron_core	1
	hsa-mir-3973	MI0016991	107	107	0	0	0	1	-30.5	-30.5	-30.5	TOTAL	100	80	0	0	0	0	0	0	uni	ps	NULL	genic	intron_core	1
	hsa-mir-409	MI0001735	79	79	0	0	0	1	-35.9	-35.9	-35.9	TOTAL	100	80	1	0	0	0	0.0125	0	multi	no_ps	clustered	intergenic	.	1
	hsa-mir-410	MI0002465	80	80	0	0	0	1	-35.8	-35.8	-35.8	TOTAL	100	80	1	0	0	0	0.0125	0	multi	no_ps	clustered	intergenic	.	1
	hsa-mir-411	MI0003675	96	96	0	0	0	1	-28.6	-28.6	-28.6	TOTAL	100	80	0	0	0	0	0	0	multi	no_ps	clustered	intergenic	.	1
	hsa-mir-412	MI0002464	91	91	0	0	0	1	-34.1	-34.1	-34.1	TOTAL	100	80	0	0	0	0	0	0	uni	no_ps	clustered	intergenic	.	1
	hsa-mir-424	MI0001446	98	98	0	0	0	1	-42.4	-42.4	-42.4	TOTAL	98.75	79	0	0	0	0	0	0	uni	no_ps	clustered	50k_from_gen	.	1
	hsa-mir-425	MI0001448	87	87	0	0	0	1	-34.5	-34.5	-34.5	TOTAL	100	80	0	0	0	0	0	0	uni	no_ps	clustered	genic	intron_core	1
	hsa-mir-4282	MI0015890	67	67	0	0	0	1	-22.2	-22.2	-22.2	TOTAL	100	80	0	1	0	0	0	0.0125	uni	ps	NULL	intergenic	.	1
	hsa-mir-431	MI0001721	114	114	0	0	0	1	-43.8	-43.8	-43.8	TOTAL	100	80	1	0	0	0	0.0125	0	uni	no_ps	clustered	intergenic	.	1
	hsa-mir-432	MI0003133	94	94	0	0	0	1	-41	-41	-41	TOTAL	100	80	0	0	0	0	0	0	uni	no_ps	clustered	intergenic	.	1
	hsa-mir-433	MI0001723	93	93	0	0	0	1	-38.4	-38.4	-38.4	TOTAL	100	80	0	0	0	0	0	0	uni	no_ps	clustered	intergenic	.	1
	hsa-mir-4444-1	MI0016787	74	74	0	0	0	1	-36	-36	-36	TOTAL	97.5	78	0	1	0	0	0	0.0128205	multi	ps	NULL	genic	5_utr	1
	hsa-mir-4447	MI0016790	91	91	0	0	0	1	-21	-21	-21	TOTAL	100	80	1	0	0	0	0.0125	0	uni	ps	NULL	intergenic	.	1
	hsa-mir-4451	MI0016797	66	66	0	0	0	1	-26	-26	-26	TOTAL	100	80	0	1	0	0	0	0.0125	uni	ps	NULL	genic	intron_core	1
	hsa-mir-448	MI0001637	111	111	0	0	0	1	-49.8	-49.8	-49.8	TOTAL	100	80	0	0	0	0	0	0	uni	no_ps	NULL	genic	intron_core	1
	hsa-mir-4499	MI0016862	69	69	0	0	0	1	-25.4	-25.4	-25.4	TOTAL	100	80	0	0	0	0	0	0	uni	ps	NULL	genic	intron_core	1
	hsa-mir-450b	MI0005531	78	78	0	0	0	1	-22.9	-22.9	-22.9	TOTAL	100	80	0	0	0	0	0	0	multi	no_ps	clustered	50k_from_gen	.	1
	hsa-mir-452	MI0001733	85	85	0	0	0	1	-40.4	-40.4	-40.4	TOTAL	100	80	1	0	0	0	0.0125	0	uni	no_ps	clustered	genic	intron_edge	1
	hsa-mir-4523	MI0016890	69	69	0	0	0	1	-49	-49	-49	TOTAL	100	80	0	1	0	0	0	0.0125	uni	ps	NULL	10k_from_gen	.	1
	hsa-mir-4528	MI0016895	90	90	0	0	0	1	-31.6	-31.6	-31.6	TOTAL	98.75	79	0	2	0	0	0	0.0253165	uni	ps	NULL	genic	intron_core	1
	hsa-mir-4535	MI0016903	59	57	0	0	0	1	-22.5	-22.5	-21	TOTAL	100	80	0	1	0	0	0	0.0125	uni	ps	NULL	50k_from_gen	.	1
	hsa-mir-455	MI0003513	96	96	0	0	0	1	-41.6	-41.6	-41.6	TOTAL	100	80	1	1	0	0	0.0125	0.0125	uni	no_ps	NULL	genic	intron_edge	1
	hsa-mir-4657	MI0017285	53	53	0	0	0	1	-23	-23	-23	TOTAL	100	80	0	0	0	0	0	0	uni	ps	NULL	genic	3_utr	1
	hsa-mir-4667	MI0017297	66	66	0	0	0	1	-29.8	-29.8	-29.8	TOTAL	100	80	0	1	0	0	0	0.0125	uni	ps	NULL	genic	intron_core	1
	hsa-mir-4677	MI0017308	80	80	0	0	0	1	-31.5	-31.5	-31.5	TOTAL	98.75	79	0	0	0	0	0	0	uni	ps	NULL	genic	intron_core	1
	hsa-mir-4680	MI0017312	66	66	0	0	0	1	-23.7	-23.7	-23.7	TOTAL	77.5	62	0	0	0	0	0	0	uni	ps	NULL	genic	3_utr	1
	hsa-mir-4692	MI0017325	63	63	0	0	0	1	-46.8	-46.8	-46.8	TOTAL	100	80	0	0	0	0	0	0	uni	ps	NULL	50k_from_gen	.	1
	hsa-mir-4699	MI0017332	74	74	0	0	0	1	-52.3	-52.3	-52.3	TOTAL	66.25	53	0	1	0	0	0	0.0188679	uni	ps	NULL	genic	intron_core	1
	hsa-mir-4718	MI0017353	51	51	0	0	0	1	-20.6	-20.6	-20.6	TOTAL	100	80	0	1	0	0	0	0.0125	uni	ps	NULL	intergenic	.	1
	hsa-mir-4728	MI0017365	67	67	0	0	0	1	-29.8	-29.8	-29.8	TOTAL	100	80	1	0	0	0	0.0125	0	uni	ps	NULL	genic	intron_core	1
	hsa-mir-4729	MI0017366	72	72	0	0	0	1	-49.7	-49.7	-49.7	TOTAL	100	80	1	0	0	0	0.0125	0	uni	ps	NULL	genic	intron_core	1
	hsa-mir-4736	MI0017373	47	47	0	0	0	1	-22.5	-22.5	-22.5	TOTAL	100	80	0	0	0	0	0	0	uni	ps	clustered	10k_from_gen	.	1
	hsa-mir-4751	MI0017390	74	74	0	0	0	1	-40.6	-40.6	-40.6	TOTAL	100	80	0	0	0	0	0	0	uni	ps	NULL	genic	exon	1
	hsa-mir-4774	MI0017417	76	76	0	0	0	1	-26.7	-26.7	-26.7	TOTAL	100	80	0	0	0	0	0	0	uni	ps	NULL	genic	intron_core	1
	hsa-mir-4782	MI0017427	79	79	0	0	0	1	-55.1	-55.1	-55.1	TOTAL	100	80	0	0	0	0	0	0	uni	ps	NULL	genic	intron_core	1
	hsa-mir-484	MI0002468	79	79	0	0	0	1	-32.4	-32.4	-32.4	TOTAL	100	80	0	0	0	0	0	0	uni	no_ps	NULL	genic	5_utr	1
	hsa-mir-485	MI0002469	73	73	0	0	0	1	-33.6	-33.6	-33.6	TOTAL	100	80	0	0	0	0	0	0	uni	no_ps	clustered	intergenic	.	1
	hsa-mir-487b	MI0003530	84	84	0	0	0	1	-33	-33	-33	TOTAL	100	80	0	0	0	0	0	0	multi	no_ps	clustered	intergenic	.	1
	hsa-mir-491	MI0003126	84	84	0	0	0	1	-47.8	-47.8	-47.8	TOTAL	100	80	0	1	0	0	0	0.0125	uni	no_ps	NULL	genic	intron_core	1
	hsa-mir-494	MI0003134	81	81	0	0	0	1	-33.9	-33.9	-33.9	TOTAL	98.75	79	3	1	0	0	0.0379747	0.0126582	multi	no_ps	clustered	intergenic	.	1
	hsa-mir-504	MI0003189	83	83	0	0	0	1	-53	-53	-53	TOTAL	100	80	0	0	0	0	0	0	uni	no_ps	NULL	genic	intron_core	1
	hsa-mir-515-2	MI0003147	83	83	0	0	0	1	-40.5	-40.5	-40.5	TOTAL	100	80	1	0	0	0	0.0125	0	multi	ps	clustered	50k_from_gen	.	1
	hsa-mir-517a	MI0003161	87	87	0	0	0	1	-42.5	-42.5	-42.5	TOTAL	97.5	78	1	4	0	0	0.0128205	0.0512821	multi	ps	clustered	intergenic	.	1
	hsa-mir-518f	MI0003154	87	87	0	0	0	1	-42.1	-42.1	-42.1	TOTAL	100	80	1	0	0	0	0.0125	0	multi	ps	clustered	intergenic	.	1
	hsa-mir-519b	MI0003151	81	81	0	0	0	1	-37.7	-37.7	-37.7	TOTAL	100	80	1	0	0	0	0.0125	0	multi	ps	clustered	intergenic	.	1
	hsa-mir-539	MI0003514	78	78	0	0	0	1	-27.9	-27.9	-27.9	TOTAL	90	72	0	0	0	0	0	0	multi	no_ps	clustered	intergenic	.	1
	hsa-mir-544a	MI0003515	91	91	0	0	0	1	-33.3	-33.3	-33.3	TOTAL	100	80	0	1	0	0	0	0.0125	multi	no_ps	clustered	intergenic	.	1
	hsa-mir-548ax	MI0019286	73	73	0	0	0	1	-44	-44	-44	TOTAL	100	80	0	0	0	0	0	0	multi	ps	NULL	genic	intron_core	1
	hsa-mir-5580	MI0019135	58	58	0	0	0	1	-38.1	-38.1	-38.1	TOTAL	100	80	1	0	0	0	0.0125	0	uni	ps	NULL	10k_from_gen	.	1
	hsa-mir-568	MI0003574	95	95	0	0	0	1	-31.5	-31.5	-31.5	TOTAL	100	80	0	0	0	0	0	0	uni	no_ps	NULL	50k_from_gen	.	1
	hsa-mir-5702	MI0019309	84	84	0	0	0	1	-42.7	-42.7	-42.7	TOTAL	100	80	1	0	0	0	0.0125	0	uni	ps	NULL	intergenic	.	1
	hsa-mir-5703	MI0019310	56	56	0	0	0	1	-34.5	-34.5	-34.5	TOTAL	96.25	77	2	0	0	0	0.025974	0	uni	ps	NULL	genic	5_utr	1
	hsa-mir-577	MI0003584	96	96	0	0	0	1	-48.4	-48.4	-48.4	TOTAL	100	80	0	0	0	0	0	0	uni	ps	NULL	genic	intron_core	1
	hsa-mir-582	MI0003589	98	98	0	0	0	1	-43.7	-43.7	-43.7	TOTAL	100	80	0	0	0	0	0	0	uni	no_ps	NULL	genic	intron_core	1
	hsa-mir-584	MI0003591	97	97	0	0	0	1	-55.2	-55.2	-55.2	TOTAL	100	80	0	0	0	0	0	0	uni	no_ps	NULL	genic	intron_core	1
	hsa-mir-592	MI0003604	97	97	0	0	0	1	-38	-38	-38	TOTAL	100	80	1	0	0	0	0.0125	0	uni	no_ps	NULL	genic	intron_core	1
	hsa-mir-598	MI0003610	97	97	0	0	0	1	-35.9	-35.9	-35.9	TOTAL	98.75	79	1	1	0	0	0.0126582	0.0126582	uni	no_ps	NULL	genic	intron_core	1
	hsa-mir-599	MI0003611	95	95	0	0	0	1	-38.7	-38.7	-38.7	TOTAL	100	80	1	0	0	0	0.0125	0	uni	no_ps	clustered	intergenic	.	1
	hsa-mir-6125	MI0021259	96	96	0	0	0	1	-41.7	-41.7	-41.7	TOTAL	100	80	0	0	0	0	0	0	uni	ps	NULL	genic	exon	1
	hsa-mir-6133	MI0021278	108	108	0	0	0	1	-40.9	-40.9	-40.9	TOTAL	100	80	0	0	0	0	0	0	uni	ps	NULL	genic	intron_core	1
	hsa-mir-628	MI0003642	95	95	0	0	0	1	-35.3	-35.3	-35.3	TOTAL	100	80	0	0	0	0	0	0	uni	no_ps	NULL	genic	intron_core	1
	hsa-mir-6501	MI0022213	67	67	0	0	0	1	-32.2	-32.2	-32.2	TOTAL	100	80	0	0	0	0	0	0	uni	ps	NULL	genic	exon	1
	hsa-mir-6510	MI0022222	54	54	0	0	0	1	-26.4	-26.4	-26.4	TOTAL	87.5	70	0	1	0	0	0	0.0142857	uni	ps	NULL	genic	exon	1
	hsa-mir-6516	MI0025513	81	81	0	0	0	1	-28.3	-28.3	-28.3	TOTAL	100	80	1	0	0	0	0.0125	0	uni	no_ps	NULL	genic	intron_edge	1
	hsa-mir-653	MI0003674	96	96	0	0	0	1	-32.5	-32.5	-32.5	TOTAL	100	80	0	0	0	0	0	0	uni	no_ps	clustered	genic	intron_core	1
	hsa-mir-654	MI0003676	81	81	0	0	0	1	-28.3	-28.3	-28.3	TOTAL	100	80	0	2	0	0	0	0.025	uni	no_ps	clustered	intergenic	.	1
	hsa-mir-656	MI0003678	78	78	0	0	0	1	-23.2	-23.2	-23.2	TOTAL	85	68	0	1	0	0	0	0.0147059	multi	no_ps	clustered	intergenic	.	1
	hsa-mir-660	MI0003684	97	97	0	0	0	1	-33	-33	-33	TOTAL	100	80	2	0	0	0	0.025	0	multi	no_ps	clustered	genic	intron_core	1
	hsa-mir-668	MI0003761	66	66	0	0	0	1	-33.2	-33.2	-33.3	TOTAL	97.5	78	0	1	0	0	0	0.0128205	uni	no_ps	clustered	intergenic	.	1
	hsa-mir-671	MI0003760	118	118	0	0	0	1	-64.7	-64.7	-64.7	TOTAL	100	80	1	0	0	0	0.0125	0	uni	no_ps	NULL	genic	exon	1
	hsa-mir-6746	MI0022591	63	63	0	0	0	1	-34	-34	-34	TOTAL	100	80	0	0	0	0	0	0	uni	ps	NULL	genic	intron_core	1
	hsa-mir-6751	MI0022596	63	61	0	0	0	1	-23.3	-23.3	-23.3	TOTAL	98.75	79	0	1	0	0	0	0.0126582	uni	ps	NULL	genic	intron_core	1
	hsa-mir-6780a	MI0022625	68	68	0	0	0	1	-26.2	-26.2	-26.2	TOTAL	100	80	0	1	0	0	0	0.0125	uni	ps	NULL	genic	intron_edge	1
	hsa-mir-6782	MI0022627	69	69	0	0	0	1	-28.4	-28.4	-28.5	TOTAL	100	80	0	1	0	0	0	0.0125	uni	ps	NULL	genic	intron_core	1
	hsa-mir-6799	MI0022644	69	69	0	0	0	1	-35.8	-35.8	-35.8	TOTAL	100	80	0	1	0	0	0	0.0125	uni	ps	NULL	genic	intron_edge	1
	hsa-mir-6818	MI0022663	65	65	0	0	0	1	-22.6	-22.6	-22.6	TOTAL	100	80	0	0	0	0	0	0	uni	ps	NULL	genic	intron_edge	1
	hsa-mir-6819	MI0022664	61	61	0	0	0	1	-30.7	-30.7	-30.7	TOTAL	100	80	0	0	0	0	0	0	uni	ps	NULL	genic	intron_edge	1
	hsa-mir-6890	MI0022737	61	61	0	0	0	1	-28.6	-28.6	-28.6	TOTAL	100	80	0	0	0	0	0	0	uni	ps	NULL	genic	intron_core	1
	hsa-mir-708	MI0005543	88	88	0	0	0	1	-41.4	-41.4	-41.4	TOTAL	100	80	0	0	0	0	0	0	uni	no_ps	NULL	genic	intron_core	1
	hsa-mir-7-1	MI0000263	110	110	0	0	0	1	-47.6	-47.6	-47.6	TOTAL	98.75	79	0	0	0	0	0	0	multi	no_ps	NULL	genic	intron_core	1
	hsa-mir-7109	MI0022960	65	65	0	0	0	1	-25.3	-25.3	-25.3	TOTAL	100	80	0	1	0	0	0	0.0125	uni	ps	NULL	genic	exon	1
	hsa-mir-711	MI0012488	76	76	0	0	0	1	-35.4	-35.4	-35.4	TOTAL	97.5	78	1	1	0	0	0.0128205	0.0128205	uni	no_ps	NULL	genic	exon	1
	hsa-mir-744	MI0005559	98	98	0	0	0	1	-36.1	-36.1	-36.1	TOTAL	100	80	0	0	0	0	0	0	uni	no_ps	NULL	genic	intron_core	1
	hsa-mir-758	MI0003757	88	88	0	0	0	1	-29.5	-29.5	-29.5	TOTAL	100	80	0	0	0	0	0	0	multi	no_ps	clustered	intergenic	.	1
	hsa-mir-759	MI0004065	91	91	0	0	0	1	-32	-32	-32	TOTAL	100	80	1	0	0	0	0.0125	0	uni	no_ps	NULL	intergenic	.	1
	hsa-mir-761	MI0003941	59	59	0	0	0	1	-44.1	-44.1	-44.1	TOTAL	100	80	0	0	0	0	0	0	uni	no_ps	NULL	genic	exon	1
	hsa-mir-766	MI0003836	111	111	0	0	0	1	-49.4	-49.4	-49.4	TOTAL	100	80	0	0	0	0	0	0	uni	ps	NULL	genic	intron_core	1
	hsa-mir-770	MI0005118	98	98	0	0	0	1	-56.1	-56.1	-56.1	TOTAL	100	80	0	0	0	0	0	0	uni	no_ps	NULL	intergenic	.	1
	hsa-mir-7702	MI0025238	59	59	0	0	0	1	-43.7	-43.7	-43.7	TOTAL	100	80	1	1	0	0	0.0125	0.0125	uni	ps	NULL	intergenic	.	1
	hsa-mir-8073	MI0025909	72	72	0	0	0	1	-25.7	-25.7	-25.7	TOTAL	100	80	0	0	0	0	0	0	uni	ps	NULL	genic	intron_core	1
	hsa-mir-873	MI0005564	77	77	0	0	0	1	-31.9	-31.9	-31.9	TOTAL	100	80	0	0	0	0	0	0	uni	no_ps	NULL	genic	intron_core	1
	hsa-mir-874	MI0005532	78	78	0	0	0	1	-36.3	-36.3	-36.3	TOTAL	100	80	0	0	0	0	0	0	uni	no_ps	NULL	genic	intron_core	1
	hsa-mir-876	MI0005542	81	81	0	0	0	1	-41	-41	-41	TOTAL	100	80	0	0	0	0	0	0	uni	no_ps	NULL	genic	intron_core	1
	hsa-mir-885	MI0005560	74	74	0	0	0	1	-44.7	-44.7	-44.7	TOTAL	100	80	0	0	0	0	0	0	uni	no_ps	NULL	genic	intron_core	1
	hsa-mir-887	MI0005562	79	79	0	0	0	1	-38.7	-38.7	-38.7	TOTAL	100	80	0	0	0	0	0	0	uni	ps	NULL	genic	intron_core	1
	hsa-mir-889	MI0005540	79	79	0	0	0	1	-25.2	-25.2	-25.2	TOTAL	100	80	0	0	0	0	0	0	uni	no_ps	clustered	intergenic	.	1
	hsa-mir-9-1	MI0000466	89	89	0	0	0	1	-39.8	-39.8	-39.8	TOTAL	100	80	0	0	0	0	0	0	multi	no_ps	NULL	genic	intron_core	1
	hsa-mir-95	MI0000097	81	81	0	0	0	1	-36.1	-36.1	-36.1	TOTAL	100	80	1	0	0	0	0.0125	0	multi	no_ps	NULL	genic	intron_core	1
	hsa-mir-96	MI0000098	78	78	0	0	0	1	-34.9	-34.9	-34.9	TOTAL	100	80	0	0	0	0	0	0	uni	no_ps	clustered	intergenic	.	1
	hsa-mir-98	MI0000100	119	119	0	0	0	1	-56.3	-56.3	-56.3	TOTAL	100	80	0	0	0	0	0	0	multi	no_ps	clustered	genic	intron_core	1
	hsa-let-7a-1	MI0000060	80	80	0	0	0	1	-34.2	-34.2	-34.2	TOTAL	100	80	1	0	0	0	0.0125	0	multi	no_ps	clustered	intergenic	.	NA
	hsa-let-7a-2	MI0000061	72	72	0	0	0	1	-25.2	-25.2	-25.2	TOTAL	100	80	0	0	0	0	0	0	multi	no_ps	clustered	50k_from_gen	.	NA
	hsa-let-7a-3	MI0000062	74	74	0	0	0	1	-34.1	-34.1	-34.1	TOTAL	100	80	1	0	0	0	0.0125	0	multi	no_ps	clustered	50k_from_gen	.	NA
	hsa-let-7c	MI0000064	84	84	0	0	0	1	-31.4	-31.4	-31.4	TOTAL	100	80	1	0	0	0	0.0125	0	multi	no_ps	clustered	intergenic	.	NA
	hsa-let-7d	MI0000065	87	87	0	0	0	1	-42.7	-42.7	-42.7	TOTAL	100	80	0	0	0	0	0	0	multi	no_ps	clustered	intergenic	.	NA
	hsa-let-7e	MI0000066	79	79	0	0	0	1	-36.7	-36.7	-36.7	TOTAL	81.25	65	0	1	0	0	0	0.0153846	multi	no_ps	clustered	intergenic	.	NA
	hsa-let-7f-1	MI0000067	87	87	0	0	0	1	-40.7	-40.7	-40.7	TOTAL	100	80	0	0	0	0	0	0	multi	no_ps	clustered	intergenic	.	NA
	hsa-let-7f-2	MI0000068	83	83	0	0	0	1	-39	-39	-39	TOTAL	100	80	0	0	0	0	0	0	multi	no_ps	clustered	genic	intron_edge	NA
	hsa-let-7g	MI0000433	84	84	0	0	0	1	-38.9	-38.9	-38.9	TOTAL	100	80	0	0	0	0	0	0	multi	no_ps	NULL	genic	intron_core	NA
	hsa-let-7i	MI0000434	84	84	0	0	0	1	-39.9	-39.9	-39.9	TOTAL	100	80	0	0	0	0	0	0	multi	no_ps	NULL	10k_from_gen	.	NA
																	0.00418579	0.00518513

## Sheet: Table S2
		Table S2. Functional enrichment analysis for the miRNAs showing the highest substitution rates in each lineage (humans, chimpanzee and orang-utan).
		We selected the top ten miRNAs showing the highest substitution rates and obtained their list of target sites in TargetScan.
		Humans top 10 accelerated miRNA
		CONSERVED targets								CONSERVED and NON-CONSERVED targets
		GO.ID	Term	Annotated	Significant	Expected	classicFisher	Permutation est. p.value		GO.ID	Term	Annotated	Significant	Expected	classicFisher	Permutation est. p.value
		GO:0022904	respiratory electron transport chain	20	3	0.2	0.001	<0.001		GO:0023056	positive regulation of signaling	939	67	41.91	7.8e-05	0.001
		GO:0022900	electron transport chain	21	3	0.21	0.0012	<0.001		GO:0010647	positive regulation of cell communicatio...	942	67	42.04	8.6e-05	<0.001
		GO:0051259	protein oligomerization	137	6	1.4	0.0025	0.003		GO:0009967	positive regulation of signal transducti...	895	62	39.95	0.00033	0.001
		GO:0045333	cellular respiration	33	3	0.34	0.0044	0.001		GO:0071407	cellular response to organic cyclic comp...	207	21	9.24	0.00038	0.003
		GO:0046148	pigment biosynthetic process	10	2	0.1	0.0044	0.003		GO:1902531	regulation of intracellular signal trans...	1198	78	53.47	0.00038	0.005
		GO:0042773	ATP synthesis coupled electron transport	11	2	0.11	0.0053	0.001		GO:0032456	endocytic recycling	16	5	0.71	0.0005	<0.001
		GO:0042775	mitochondrial ATP synthesis coupled elec...	11	2	0.11	0.0053	0.001		GO:0045927	positive regulation of growth	144	16	6.43	0.00069	0.001
		GO:0072657	protein localization to membrane	112	5	1.14	0.0054	0.002		GO:0071867	response to monoamine	17	5	0.76	0.00069	0.002
		GO:0051262	protein tetramerization	36	3	0.37	0.0057	0.006		GO:0071869	response to catecholamine	17	5	0.76	0.00069	0.002
		GO:0006612	protein targeting to membrane	37	3	0.38	0.0061	0.001		GO:0050808	synapse organization	146	16	6.52	0.0008	0.003
		GO:0035924	cellular response to vascular endothelia...	12	2	0.12	0.0063	0.003		GO:1902533	positive regulation of intracellular sig...	604	44	26.96	0.00091	0.002
		GO:0042440	pigment metabolic process	12	2	0.12	0.0063	0.003		GO:0071310	cellular response to organic substance	1467	90	65.48	0.00094	0.005
		GO:0051898	negative regulation of protein kinase B ...	12	2	0.12	0.0063	0.003		GO:0031667	response to nutrient levels	285	25	12.72	0.00099	<0.001
		GO:0043113	receptor clustering	12	2	0.12	0.0063	0.008		GO:0014002	astrocyte development	11	4	0.49	0.00101	<0.001
		GO:1902600	hydrogen ion transmembrane transport	13	2	0.13	0.0074	0.001		GO:0060142	regulation of syncytium formation by pla...	11	4	0.49	0.00101	<0.001
		GO:0002042	cell migration involved in sprouting ang...	15	2	0.15	0.0099	0.002		GO:0060601	lateral sprouting from an epithelium	11	4	0.49	0.00101	0.002
		GO:0007214	gamma-aminobutyric acid signaling pathwa...	15	2	0.15	0.0099	0.005		GO:0000768	syncytium formation by plasma membrane f...	27	6	1.21	0.00102	<0.001
		GO:0006119	oxidative phosphorylation	16	2	0.16	0.0112	0.002		GO:0040018	positive regulation of multicellular org...	28	6	1.25	0.00125	0.004
		GO:1902578	single-organism localization	138	5	1.41	0.0127	0.006		GO:0061448	connective tissue development	197	19	8.79	0.0013	0.003
		GO:1902580	single-organism cellular localization	138	5	1.41	0.0127	0.006		GO:0034114	regulation of heterotypic cell-cell adhe...	12	4	0.54	0.00146	<0.001
		GO:0009127	purine nucleoside monophosphate biosynth...	19	2	0.19	0.0156	0.002		GO:0071495	cellular response to endogenous stimulus	764	52	34.1	0.00148	0.004
		GO:0009168	purine ribonucleoside monophosphate bios...	19	2	0.19	0.0156	0.002		GO:0051128	regulation of cellular component organiz...	1333	82	59.5	0.0015	0.009
		GO:0015992	proton transport	20	2	0.2	0.0173	0.006		GO:0006949	syncytium formation	29	6	1.29	0.00152	<0.001
		GO:0042752	regulation of circadian rhythm	20	2	0.2	0.0173	0.008		GO:0048546	digestive tract morphogenesis	50	8	2.23	0.00153	0.002
		GO:0043589	skin morphogenesis	20	2	0.2	0.0173	0.008		GO:0042594	response to starvation	114	13	5.09	0.00168	<0.001
		GO:0051289	protein homotetramerization	20	2	0.2	0.0173	0.009		GO:0022407	regulation of cell-cell adhesion	76	10	3.39	0.00194	0.002
		GO:0006818	hydrogen transport	21	2	0.21	0.019	0.006		GO:0050806	positive regulation of synaptic transmis...	52	8	2.32	0.00199	0.003
		GO:0016054	organic acid catabolic process	60	3	0.61	0.0228	0.007		GO:0048708	astrocyte differentiation	41	7	1.83	0.00204	0.005
		GO:0046395	carboxylic acid catabolic process	60	3	0.61	0.0228	0.007		GO:0009991	response to extracellular stimulus	304	25	13.57	0.00241	0.001
		GO:0050728	negative regulation of inflammatory resp...	24	2	0.24	0.0244	0.003		GO:0022408	negative regulation of cell-cell adhesio...	32	6	1.43	0.00259	<0.001
		GO:0009156	ribonucleoside monophosphate biosyntheti...	24	2	0.24	0.0244	0.005		GO:0006978	DNA damage response, signal transduction...	14	4	0.62	0.00275	0.001
		GO:1901606	alpha-amino acid catabolic process	24	2	0.24	0.0244	0.005		GO:0071868	cellular response to monoamine stimulus	14	4	0.62	0.00275	0.001
		GO:0042451	purine nucleoside biosynthetic process	25	2	0.26	0.0264	0.003		GO:0071870	cellular response to catecholamine stimu...	14	4	0.62	0.00275	0.001
		GO:0046129	purine ribonucleoside biosynthetic proce...	25	2	0.26	0.0264	0.003		GO:0006818	hydrogen transport	67	9	2.99	0.00279	<0.001
		GO:0015980	energy derivation by oxidation of organi...	113	4	1.15	0.0275	0.008		GO:0006950	response to stress	2745	150	122.52	0.00279	0.005
		GO:0031348	negative regulation of defense response	26	2	0.27	0.0284	0.003		GO:0033554	cellular response to stress	1153	71	51.46	0.00309	0.003
		GO:0009124	nucleoside monophosphate biosynthetic pr...	26	2	0.27	0.0284	0.005		GO:0043122	regulation of I-kappaB kinase/NF-kappaB ...	197	18	8.79	0.00313	0.001
		GO:0043534	blood vessel endothelial cell migration	29	2	0.3	0.0348	0.008		GO:0048878	chemical homeostasis	685	46	30.57	0.00355	0.002
		GO:0060359	response to ammonium ion	29	2	0.3	0.0348	0.009		GO:0042772	DNA damage response, signal transduction...	15	4	0.67	0.00361	0.001
		GO:0002040	sprouting angiogenesis	30	2	0.31	0.0371	0.009		GO:0051968	positive regulation of synaptic transmis...	15	4	0.67	0.00361	0.004
		GO:0042455	ribonucleoside biosynthetic process	31	2	0.32	0.0394	0.005		GO:0016236	macroautophagy	46	7	2.05	0.004	0.004
		GO:0009063	cellular amino acid catabolic process	32	2	0.33	0.0417	0.009		GO:0014902	myotube differentiation	84	10	3.75	0.00409	0.008
		GO:0009163	nucleoside biosynthetic process	34	2	0.35	0.0466	0.005		GO:0060291	long-term synaptic potentiation	25	5	1.12	0.0044	0.005
		GO:1901659	glycosyl compound biosynthetic process	34	2	0.35	0.0466	0.005		GO:0060571	morphogenesis of an epithelial fold	25	5	1.12	0.0044	0.005
										GO:0001662	behavioral fear response	25	5	1.12	0.0044	0.006
										GO:0002209	behavioral defense response	25	5	1.12	0.0044	0.006
										GO:0043123	positive regulation of I-kappaB kinase/N...	142	14	6.34	0.00444	0.001
										GO:0034113	heterotypic cell-cell adhesion	16	4	0.71	0.00465	<0.001
										GO:0043586	tongue development	16	4	0.71	0.00465	0.001
										GO:0060572	morphogenesis of an epithelial bud	16	4	0.71	0.00465	0.003
										GO:0060395	SMAD protein signal transduction	16	4	0.71	0.00465	0.007
										GO:0016568	chromatin modification	410	30	18.3	0.00539	0.009
										GO:0010830	regulation of myotube differentiation	49	7	2.19	0.00572	0.004
										GO:0051705	multi-organism behavior	63	8	2.81	0.00667	0.003
										GO:1901699	cellular response to nitrogen compound	402	29	17.94	0.00746	0.008
										GO:0015992	proton transport	65	8	2.9	0.00804	<0.001
										GO:0070307	lens fiber cell development	10	3	0.45	0.00839	<0.001
										GO:0042596	fear response	29	5	1.29	0.00849	0.007
										GO:0007249	I-kappaB kinase/NF-kappaB signaling	217	18	9.69	0.0085	0.005
										GO:0031648	protein destabilization	19	4	0.85	0.00891	0.002
										GO:0090192	regulation of glomerulus development	11	3	0.49	0.01116	0.005
										GO:1990090	cellular response to nerve growth factor...	11	3	0.49	0.01116	0.007
										GO:0035690	cellular response to drug	43	6	1.92	0.01151	0.003
										GO:1901701	cellular response to oxygen-containing c...	659	42	29.41	0.01241	0.009
										GO:0006826	iron ion transport	44	6	1.96	0.01283	0.008
										GO:0040015	negative regulation of multicellular org...	12	3	0.54	0.01439	0.006
										GO:0006996	organelle organization	2197	118	98.06	0.01481	0.005
										GO:0007033	vacuole organization	60	7	2.68	0.01693	0.008
										GO:0070542	response to fatty acid	47	6	2.1	0.01746	0.007
										GO:0010470	regulation of gastrulation	23	4	1.03	0.01768	0.006
										GO:0045471	response to ethanol	92	9	4.11	0.02139	0.008
										GO:0022904	respiratory electron transport chain	63	7	2.81	0.02165	0.006
										GO:0070293	renal absorption	14	3	0.62	0.02228	0.003
										GO:0051482	positive regulation of cytosolic calcium...	14	3	0.62	0.02228	0.005
										GO:0022900	electron transport chain	65	7	2.9	0.02526	0.008
										GO:0000041	transition metal ion transport	80	8	3.57	0.02596	0.008
										GO:0031102	neuron projection regeneration	26	4	1.16	0.02688	0.008
										GO:0015721	bile acid and bile salt transport	15	3	0.67	0.02694	0.006
										GO:0046148	pigment biosynthetic process	39	5	1.74	0.02862	0.007
										GO:1902600	hydrogen ion transmembrane transport	44	5	1.96	0.04511	0.007
										GO:0015985	energy coupled proton transport, down el...	10	2	0.45	0.07057	0.006
										GO:0015986	ATP synthesis coupled proton transport	10	2	0.45	0.07057	0.006
		Chimpanzee top 10 accelerated miRNA
		CONSERVED targets								CONSERVED and NON-CONSERVED targets
		GO.ID	Term	Annotated	Significant	Expected	classicFisher	Permutation est. p.value		GO.ID	Term	Annotated	Significant	Expected	classicFisher	Permutation est. p.value
		GO:0051028	mRNA transport	58	5	0.73	0.00072	<0.001		GO:0018205	peptidyl-lysine modification	144	13	5.85	0.0058	0.001
		GO:0050657	nucleic acid transport	68	5	0.85	0.00149	0.001		GO:0001964	startle response	19	4	0.77	0.0064	0.006
		GO:0050658	RNA transport	68	5	0.85	0.00149	0.001		GO:0090344	negative regulation of cell aging	10	3	0.41	0.0064	0.007
		GO:0051236	establishment of RNA localization	68	5	0.85	0.00149	0.001		GO:0060134	prepulse inhibition	10	3	0.41	0.0064	0.009
		GO:0006403	RNA localization	71	5	0.89	0.00181	0.001		GO:0009130	pyrimidine nucleoside monophosphate bios...	11	3	0.45	0.0086	0.002
		GO:0010812	negative regulation of cell-substrate ad...	21	3	0.26	0.00212	<0.001		GO:0016458	gene silencing	88	9	3.57	0.0093	0.007
		GO:0007270	neuron-neuron synaptic transmission	45	4	0.56	0.00227	0.005		GO:0009129	pyrimidine nucleoside monophosphate meta...	12	3	0.49	0.0111	0.003
		GO:0031345	negative regulation of cell projection o...	47	4	0.59	0.00266	0.002		GO:2000757	negative regulation of peptidyl-lysine a...	12	3	0.49	0.0111	0.003
		GO:0015931	nucleobase-containing compound transport	78	5	0.98	0.00275	0.001		GO:0032317	regulation of Rap GTPase activity	12	3	0.49	0.0111	0.008
		GO:0051640	organelle localization	116	6	1.45	0.00308	0.002		GO:0006364	rRNA processing	76	8	3.09	0.0117	0.002
		GO:0006397	mRNA processing	168	7	2.1	0.00469	0.003		GO:1901984	negative regulation of protein acetylati...	13	3	0.53	0.014	0.006
		GO:1902532	negative regulation of intracellular sig...	132	6	1.65	0.00582	0.006		GO:2001251	negative regulation of chromosome organi...	36	5	1.46	0.0144	0.003
		GO:0060074	synapse maturation	10	2	0.13	0.00651	0.005		GO:0009311	oligosaccharide metabolic process	37	5	1.5	0.0161	0.004
		GO:0034329	cell junction assembly	97	5	1.21	0.00699	0.002		GO:0016072	rRNA metabolic process	81	8	3.29	0.0168	0.003
		GO:0030178	negative regulation of Wnt signaling pat...	63	4	0.79	0.00766	0.009		GO:0010543	regulation of platelet activation	25	4	1.01	0.0172	0.007
		GO:0071709	membrane assembly	11	2	0.14	0.00789	0.004		GO:0060347	heart trabecula formation	14	3	0.57	0.0173	0.006
		GO:0001964	startle response	11	2	0.14	0.00789	0.005		GO:0032958	inositol phosphate biosynthetic process	14	3	0.57	0.0173	0.009
		GO:0090342	regulation of cell aging	11	2	0.14	0.00789	0.006		GO:0006206	pyrimidine nucleobase metabolic process	26	4	1.06	0.0197	0.008
		GO:0006406	mRNA export from nucleus	36	3	0.45	0.00996	0.009		GO:0006473	protein acetylation	118	10	4.79	0.0217	0.005
		GO:0046513	ceramide biosynthetic process	13	2	0.16	0.01101	0.003		GO:0001522	pseudouridine synthesis	16	3	0.65	0.0251	0.002
		GO:0044091	membrane biogenesis	13	2	0.16	0.01101	0.008		GO:0046135	pyrimidine nucleoside catabolic process	16	3	0.65	0.0251	0.005
		GO:0034330	cell junction organization	112	5	1.4	0.01261	0.007		GO:0034470	ncRNA processing	158	12	6.41	0.0274	0.002
		GO:0001578	microtubule bundle formation	14	2	0.18	0.01274	0.005		GO:0018394	peptidyl-lysine acetylation	107	9	4.34	0.0298	0.009
		GO:0097479	synaptic vesicle localization	41	3	0.51	0.01422	0.007		GO:0042254	ribosome biogenesis	109	9	4.43	0.033	0.005
		GO:0043124	negative regulation of I-kappaB kinase/N...	15	2	0.19	0.01459	0.008		GO:0030149	sphingolipid catabolic process	20	3	0.81	0.0454	0.004
		GO:0044282	small molecule catabolic process	79	4	0.99	0.01666	0.008		GO:0046466	membrane lipid catabolic process	20	3	0.81	0.0454	0.004
		GO:0007162	negative regulation of cell adhesion	45	3	0.56	0.01827	0.009
		GO:0035176	social behavior	17	2	0.21	0.01859	0.005
		GO:0051703	intraspecies interaction between organis...	17	2	0.21	0.01859	0.005
		GO:0030262	apoptotic nuclear changes	18	2	0.23	0.02075	0.002
		GO:2001021	negative regulation of response to DNA d...	18	2	0.23	0.02075	0.008
		GO:0046164	alcohol catabolic process	20	2	0.25	0.02536	0.006
		GO:1901616	organic hydroxy compound catabolic proce...	22	2	0.28	0.03034	0.008
		Orang-utan top 10 accelerated miRNA
		CONSERVED targets								CONSERVED and NON-CONSERVED targets
		GO.ID	Term	Annotated	Significant	Expected	classicFisher	Permutation est. p.value		GO.ID	Term	Annotated	Significant	Expected	classicFisher	Permutation est. p.value
		GO:0048754	branching morphogenesis of an epithelial...	99	5	1.07	0.004	0.008		GO:0009888	tissue development	1307	109	79.96	0.00041	0.001
		GO:0009988	cell-cell recognition	10	2	0.11	0.0049	0.003		GO:0010812	negative regulation of cell-substrate ad...	35	8	2.14	0.00102	0.004
		GO:0035036	sperm-egg recognition	10	2	0.11	0.0049	0.003		GO:0021516	dorsal spinal cord development	15	5	0.92	0.00152	0.001
		GO:0030326	embryonic limb morphogenesis	73	4	0.79	0.0076	0.004		GO:0006385	transcription elongation from RNA polyme...	17	5	1.04	0.00282	0.002
		GO:0035113	embryonic appendage morphogenesis	73	4	0.79	0.0076	0.004		GO:0006386	termination of RNA polymerase III transc...	17	5	1.04	0.00282	0.002
		GO:0048536	spleen development	13	2	0.14	0.0083	0.009		GO:0021527	spinal cord association neuron different...	11	4	0.67	0.00324	0.004
		GO:0043010	camera-type eye development	124	5	1.34	0.0103	0.004		GO:0060113	inner ear receptor cell differentiation	42	8	2.57	0.00349	0.006
		GO:0035107	appendage morphogenesis	81	4	0.87	0.0109	0.004		GO:0010613	positive regulation of cardiac muscle hy...	12	4	0.73	0.00463	0.005
		GO:0035108	limb morphogenesis	81	4	0.87	0.0109	0.004		GO:0014742	positive regulation of muscle hypertroph...	12	4	0.73	0.00463	0.005
		GO:0030325	adrenal gland development	15	2	0.16	0.011	0.006		GO:0007628	adult walking behavior	36	7	2.2	0.00548	0.009
		GO:0048736	appendage development	84	4	0.91	0.0124	0.006		GO:0051209	release of sequestered calcium ion into ...	65	10	3.98	0.0058	0.002
		GO:0060173	limb development	84	4	0.91	0.0124	0.006		GO:0051282	regulation of sequestering of calcium io...	65	10	3.98	0.0058	0.002
		GO:0015807	L-amino acid transport	18	2	0.19	0.0156	0.008		GO:0051283	negative regulation of sequestering of c...	65	10	3.98	0.0058	0.002
		GO:0006513	protein monoubiquitination	21	2	0.23	0.021	0.009		GO:0043928	exonucleolytic nuclear-transcribed mRNA ...	20	5	1.22	0.00607	0.003
		GO:0046545	development of primary female sexual cha...	57	3	0.61	0.0231	0.006		GO:0009268	response to pH	20	5	1.22	0.00607	0.008
		GO:0046660	female sex differentiation	61	3	0.66	0.0275	0.006		GO:0045682	regulation of epidermis development	46	8	2.81	0.00622	0.009
		GO:0034754	cellular hormone metabolic process	25	2	0.27	0.0292	0.007		GO:0060575	intestinal epithelial cell differentiati...	13	4	0.8	0.00637	0.002
		GO:0010522	regulation of calcium ion transport into...	26	2	0.28	0.0315	0.008		GO:0060428	lung epithelium development	37	7	2.26	0.00641	0.009
		GO:0019058	viral life cycle	70	3	0.75	0.0391	0.008		GO:0042490	mechanoreceptor differentiation	47	8	2.88	0.0071	0.006
										GO:0051208	sequestering of calcium ion	68	10	4.16	0.008	0.002
										GO:0051482	positive regulation of cytosolic calcium...	14	4	0.86	0.00849	0.002
										GO:0051279	regulation of release of sequestered cal...	39	7	2.39	0.00861	0.008
										GO:0070423	nucleotide-binding oligomerization domai...	30	6	1.84	0.00862	0.002
										GO:0006383	transcription from RNA polymerase III pr...	49	8	3	0.00915	0.005
										GO:0000291	nuclear-transcribed mRNA catabolic proce...	22	5	1.35	0.00931	0.004
										GO:0021515	cell differentiation in spinal cord	41	7	2.51	0.01133	0.007
										GO:0001976	neurological system process involved in ...	17	4	1.04	0.01744	0.009
										GO:0010522	regulation of calcium ion transport into...	55	8	3.36	0.01793	0.009
										GO:0060402	calcium ion transport into cytosol	88	11	5.38	0.01809	0.003
										GO:0043543	protein acylation	148	16	9.05	0.01884	0.006
										GO:0060401	cytosolic calcium ion transport	89	11	5.44	0.01954	0.003
										GO:0035067	negative regulation of histone acetylati...	10	3	0.61	0.01979	0.004
										GO:0090330	regulation of platelet aggregation	10	3	0.61	0.01979	0.005
										GO:0001895	retina homeostasis	46	7	2.81	0.02074	0.009
										GO:0009151	purine deoxyribonucleotide metabolic pro...	11	3	0.67	0.026	0.007
										GO:0046541	saliva secretion	11	3	0.67	0.026	0.007
										GO:0032526	response to retinoic acid	95	11	5.81	0.03012	0.007
										GO:0051055	negative regulation of lipid biosyntheti...	31	5	1.9	0.03826	0.007
										GO:0042219	cellular modified amino acid catabolic p...	13	3	0.8	0.04115	0.009
										GO:0045072	regulation of interferon-gamma biosynthe...	14	3	0.86	0.05005	0.004
										GO:0009200	deoxyribonucleoside triphosphate metabol...	14	3	0.86	0.05005	0.008
										GO:0042095	interferon-gamma biosynthetic process	15	3	0.92	0.05981	0.007

## Sheet: Table S3
	Table S3. Linear models tested and their p-values. The number of miRNAs tested in each model is indicated in bold. B stands for Blast and L for Liftover.
	Final subset: The subset of miRNAs described in the manuscript.
	Blast filtered: Primate-specific miRNAs showing blast hits in other non-primate species are removed.
	Only in mirBase: miRNAs whose predicted chimpanzee orthologs are also described in mirBase for chimpanzees.
	With many-to-one: A subset containing miRNAs presenting multiple human versions assigned to the same chimpanzee or orangutan ortholog.
	Categories: Number of copies (M), primate-specificity (P), localization in genome (L1), localization within genes (L2) and clustering ( C )
	B=Blat	L=Liftover	Precursor								Seed
			Final subset		Blast filtered		Only in mirBase		With many-to-one		Final subset		Blast filtered		Only in mirBase		With many-to-one
	Categories		L	B+L	L	B+L	L	B+L	L	B+L	L	B+L	L	B+L	L	B+L	L	B+L
	P+C+M+L1	Variables/NumMiRNAs	997	940	963	907	396	385	1056	995	1524	1445	1484	1406	649	635	1614	1531
		P	7.17435e-09	6.57102e-08	5.16514e-09	5.56059e-08	6.78638e-06	6.8707e-06	3.93723e-09	8.9014e-08	8.20668e-14	9.54113e-12	6.83971e-14	9.83019e-12	3.10216e-09	2.9246e-09	4.06615e-14	1.26778e-11
		C	0.945816	0.723884	0.950001	0.677839	0.892041	0.86695	0.865919	0.624609	0.939225	0.440053	0.909033	0.391755	0.867297	0.748225	0.869472	0.444784
		M	0.908966	0.981434	0.932225	0.932124	0.758443	0.561871	0.863832	0.78558	0.788603	0.871331	0.823285	0.931989	0.457599	0.303118	0.51335	0.458756
		L1	0.447879	0.62706	0.56533	0.761894	0.730479	0.940627	0.198654	0.38776	0.427682	0.469001	0.522099	0.572786	0.796218	0.89563	0.245977	0.348195
	P+C+M+L2	Variables/NumMiRNAs	535	504	520	490	188	183	553	521	837	792	821	777	306	301	865	819
		P	5.0919e-06	1.39989e-05	3.82495e-06	1.17029e-05	4.15218e-05	8.02399e-05	1.23072e-05	3.17266e-05	6.37778e-10	5.25282e-09	4.57932e-10	4.19767e-09	1.1103e-08	2.40717e-08	1.7926e-09	1.48945e-08
		C	0.382487	0.738022	0.358554	0.785428	0.704975	0.667957	0.323059	0.657079	0.240842	0.844116	0.230958	0.88489	0.473488	0.444866	0.187702	0.731966
		M	0.840401	0.907246	0.822733	0.906969	0.797679	0.671759	0.268386	0.337332	0.933531	0.905396	0.917544	0.907177	0.705217	0.609707	0.271428	0.393144
		L2	0.847073	0.866878	0.835535	0.548046	0.285941	0.264313	0.868657	0.844567	0.801651	0.820332	0.954399	0.574135	0.0927777	0.0844196	0.819895	0.802359
	B=Blat	L=Liftover	Flanking
			Final subset		Blast filtered		Only in mirBase		With many-to-one
	Categories		L	B+L	L	B+L	L	B+L	L	B+L
	P+C+M+L1	Variables/NumMiRNAs	997	940	963	907	396	385	1056	995
		P	0.0211616	0.0510906	0.0158228	0.0405194	0.0597769	0.0980342	0.156946	0.297344
		C	0.144832	0.107652	0.149953	0.101007	0.0839865	0.128518	0.10281	0.0820191
		M	0.372668	0.543018	0.405138	0.575366	0.956494	0.909901	0.964617	0.755578
		L1	0.0123081	0.0145287	0.00775438	0.00860436	0.00999542	0.0101203	0.0104456	0.0129863
	P+C+M+L2	Variables/NumMiRNAs	535	504	520	490	188	183	553	521
		P	5.0919e-06	1.39989e-05	0.048945	0.0767541	0.122777	0.26661	1.23072e-05	3.17266e-05
		C	0.382487	0.738022	0.782161	0.81961	0.847227	0.771453	0.323059	0.657079
		M	0.840401	0.907246	0.500688	0.672198	0.479453	0.693192	0.268386	0.337332
		L2	0.847073	0.866878	0.0794117	0.10188	0.901065	0.828539	0.868657	0.844567

## Sheet: Table S4
	Table S4. Statistical test for miRNA categories and results for the Tajima's test.
	Effective length indicates sequence (number of bp) effectively analysed (i.e. No gaps nor INDELs).
	First pval column contains the p-value for Tajima's test for Human-Chimpanzee comparison. The second pval column indicates the p-value for Tajima's test using information on transitions (ts) and transversions (tv), contained in the previous four fields.
	subs, substitutions in the indicated lineage; rate, substitution rate in the indicated lineage. Sd columns contain the standard deviations of substitution rates from 100 bootstraps from miRNAa and flanking regions.
	1214 miRNA			# miRNA	length	effective length	sub. HG19	rateHG19	subs.PT4	ratePT4	pval	Adj.Pval	tsHG19	tsPT4	tvHG19	tvPT4	pval	sdHG19	sdPT4	rateFlankingHG19	rateFlankingPT4	sdFlankingHG19	sdFlankingPT4
	840 Primate specific miRNAs	Cluster	Clustered	67	5662	5558	32	0.00575747	39	0.00701691	0.406116	1	23	29	9	10	0.689031	0.00143853	0.0015792	0.00769375	0.00938262	0.00109774	0.00220414
			Non-clustered	773	62819	62048	341	0.00549575	394	0.00634992	0.0505908	0.9108	247	270	94	124	0.076091	0.00030579	0.000473004	0.00654882	0.00704121	0.0003362	0.000551385
		Copies	Multiple	73	6395	6323	30	0.00474458	31	0.00490274	0.89812	1	19	16	11	15	0.646447	0.000888917	0.000768526	0.00919181	0.00745751	0.00131518	0.00153469
			Single	767	62086	61283	343	0.00559698	402	0.00655973	0.0306496	0.5508	251	283	92	119	0.0681333	0.000321376	0.000454135	0.00639775	0.0072078	0.000421977	0.000565277
		Localization	Intergenic	200	16735	16539	97	0.00586493	109	0.00659048	0.40311	1	65	70	32	39	0.645543	0.00068997	0.000849348	0.00819048	0.00933333	0.000818371	0.00129588
			Genic	516	41463	40895	219	0.00535518	242	0.00591759	0.284072	1	161	172	58	70	0.475123	0.00038298	0.000399458	0.00599214	0.00604126	0.000420035	0.000602388
			Exon	47	4100	4031	23	0.00570578	19	0.00471347	0.537094	1	16	13	7	6	0.823959	0.00109595	0.0014999	0.00382514	0.0068306	0.00112831	0.00377542
			Intron	371	29626	29243	160	0.00547139	180	0.00615532	0.278076	1	121	125	39	55	0.248026	0.000400321	0.000555513	0.00651521	0.00634466	0.000582941	0.000565428
	374 conserved-beyond-primates mIRNAs	Cluster	Clustered	191	16656	16615	26	0.00156485	40	0.00240746	0.0848377	1	22	27	4	13	0.0715431	0.000338527	0.000514644	0.00423252	0.00462932	0.000559073	0.000581143
			Non-clustered	183	16301	16264	21	0.0012912	35	0.00215199	0.0613688	1	15	26	6	9	0.16938	0.000244676	0.00040508	0.00544265	0.00578712	0.000758454	0.00142918
		Copies	Multiple	226	19726	19676	29	0.00147388	44	0.00223623	0.0791538	1	22	30	7	14	0.168293	0.000307754	0.000428392	0.00485681	0.00563836	0.000708826	0.00139325
			Single	148	13231	13203	18	0.00136333	31	0.00234795	0.0632908	1	15	23	3	8	0.138281	0.000262492	0.000494921	0.00477693	0.00452103	0.000582904	0.000675074
		Localization	Intergenic	142	12430	12400	23	0.00185484	42	0.0033871	0.0184401	0.3312	17	29	6	13	0.0575736	0.000416523	0.000714035	0.00515143	0.00532907	0.000821213	0.000830323
			Genic	139	12437	12415	15	0.00120822	21	0.0016915	0.317311	1	13	16	2	5	0.450215	0.000327169	0.000374205	0.00433565	0.00650348	0.00062985	0.00218042
			Exon	7	640	639	0	0	0	0	--	--	0	0	0	0	NaN	0	0	0.00537634	0.00358423	0.0023002	0.00211907
			Intron	110	9944	9929	12	0.00120858	15	0.00151073	0.563703	1	11	10	1	5	0.257395	0.000337847	0.000378704	0.00422423	0.0071926	0.000642095	0.00206385
			Ancestral repeats	1479*100	120960	119996	635.36	0.00529485	712.4	0.00593683	0.137304	1	447.82	480.69	187.54	231.71	0.141301	0.000246498	0.00025389	0	0	0	0
			Cluster 14	40	3222	3214	4	0.00124456	6	0.00186683	0.527089	1	3	3	1	3	0.606531	0.000628919	0.00138197	0.00315557	0.00536447	0.00126563	0.00150704
			Cluster 19	28	2447	2417	4	0.00165494	7	0.00289615	0.365712	1	2	5	2	2	0.525788	0.000663326	0.00107923	0.0103464	0.00854701	0.00210618	0.0026194
	1139 miRNA			# miRNA	length	effective length	sub. HG19	rateHG19	subs.PT4	ratePT4	pval	Adj.Pval	tsHG19	tsPT4	tvHG19	tvPT4	pval	sdHG19	sdPT4	rateFlankingHG19	rateFlankingPT4	sdFlankingHG19	sdFlankingPT4
	771 Primate specific miRNAs	Cluster	Clustered	59	4928	4886	21	0.00429799	29	0.00593533	0.257899	1	14	22	7	7	0.411112	0.000999981	0.00122101	0.00723097	0.00786899	0.00101483	0.00183648
			Non-clustered	712	57741	57232	299	0.00522435	334	0.0058359	0.164187	1	217	227	82	107	0.171007	0.000303354	0.000509937	0.00651872	0.00678588	0.000447747	0.000547111
		Copies	Multiple	70	6110	6059	27	0.00445618	28	0.00462122	0.892738	1	18	14	9	14	0.452269	0.000860869	0.000830326	0.00868621	0.00741947	0.00137916	0.0014573
			Single	701	56559	56059	293	0.00522664	335	0.00597585	0.0937416	1	213	235	80	100	0.191802	0.000327132	0.000400362	0.00636275	0.00681465	0.000355076	0.000545106
		Localization	Intergenic	187	15524	15371	77	0.00500943	93	0.00605035	0.219768	1	51	60	26	33	0.458351	0.000541287	0.000924691	0.00808479	0.00890006	0.000844266	0.00145102
			Genic	476	38186	37854	192	0.00507212	215	0.00567972	0.254258	1	140	152	52	63	0.461782	0.000369229	0.000406871	0.00601112	0.00601112	0.000470012	0.000608425
			Exon	46	4007	3965	23	0.00580076	18	0.00453972	0.43488	1	16	12	7	6	0.723123	0.00126861	0.00146721	0.00391061	0.00698324	0.00111862	0.00312615
			Intron	341	27225	26991	138	0.00511282	160	0.0059279	0.202513	1	103	109	35	51	0.207364	0.000450191	0.000592188	0.00648556	0.00630026	0.000567873	0.000529417
	368 conserved-beyond-primates miRNAs	Cluster	Clustered	187	16300	16271	25	0.00153648	32	0.00196669	0.353837	1	21	21	4	11	0.195278	0.000350913	0.000515989	0.00431907	0.00458901	0.000547156	0.000699733
			Non-clustered	181	16097	16072	19	0.00118218	32	0.00199104	0.0687036	1	14	23	5	9	0.188997	0.000287968	0.000362467	0.00543175	0.00584958	0.000688726	0.00175785
		Copies	Multiple	221	19286	19250	27	0.0014026	33	0.00171429	0.438578	1	20	21	7	12	0.511663	0.000332446	0.000362579	0.00490588	0.00564746	0.000683068	0.00136274
			Single	147	13111	13093	17	0.0012984	31	0.00236768	0.0433081	0.7794	15	23	2	8	0.0712112	0.000277992	0.000523819	0.00480769	0.00455014	0.0006616	0.000778472
		Localization	Intergenic	139	12195	12173	22	0.00180728	31	0.00254662	0.216367	1	16	20	6	11	0.383845	0.000432144	0.000569399	0.00517194	0.00526268	0.000869923	0.000895601
			Genic	138	12343	12326	14	0.00113581	21	0.00170372	0.236724	1	12	16	2	5	0.395118	0.000336997	0.000376784	0.00436721	0.00655081	0.000624488	0.00208935
			Exon	7	640	639	0	0	0	0	--	--	0	0	0	0	NaN	0	0	0.00537634	0.00358423	0.00242238	0.00229838
			Intron	110	9944	9929	12	0.00120858	15	0.00151073	0.563703	1	11	10	1	5	0.257395	0.000352595	0.000452081	0.00422423	0.0071926	0.000682691	0.002529
			Ancestral repeats	1479*100	120960	119996	635.36	0.00529485	712.4	0.00593683	0.137304	1	447.82	480.69	187.54	231.71	0.141301	0.000246498	0.00025389	0	0	0	0
			Cluster 14	40	3222	3214	4	0.00124456	6	0.00186683	0.527089	1	3	3	1	3	0.606531	0.000628919	0.00138197	0.00315557	0.00536447	0.00126563	0.00150704
			Cluster 19	28	2447	2417	4	0.00165494	7	0.00289615	0.365712	1	2	5	2	2	0.525788	0.000663326	0.00107923	0.0103464	0.00854701	0.00210618	0.0026194

## Sheet: Table S5
	Table S5. Statistical test of subtitution rates of miRNA categories. Green cells indicate significant comparisons at 0.025 tails (see Methods).
	Two groups of miRNAs were analysed. 1) 1241 all, miRNAs. 2) 1139, only miRNAs doing Blat and Liftover.
	The number in cells indicates the percentile that any observed value for categories, in rows, ocuppies in the distribution of 100 bootstraps values for any other category, in columns.
	1214 miRNAs
			Categories
	840 Primate specific miRNAs		Clustering (L)		Number of copies (M)		Localization in the genome (L1)		Localization within genes (L2)
		Categories	non clustered	clustered	single-copy	multiple-copy	intergenic	genic	exon	intron
		non clustered	0.55	0.45	0.42	0.8	0.32	0.72	0.43	0.61
		clustered	0.83	0.55	0.69	0.87	0.52	0.88	0.55	0.8
		single-copy	0.65	0.5	0.54	0.85	0.41	0.78	0.47	0.67
		multiple-copy	0	0.23	0	0.49	0.08	0.06	0.24	0.08
		intergenic	0.9	0.56	0.81	0.94	0.57	0.93	0.6	0.9
		genic	0.29	0.4	0.3	0.75	0.24	0.61	0.39	0.44
		exon	0.78	0.53	0.64	0.87	0.48	0.86	0.53	0.78
		intron	0.49	0.43	0.39	0.78	0.32	0.69	0.43	0.57
			Categories
	374 Conserved-beyond-primates mIRNAs		Clustering (L)		Number of copies (M)		Localization in the genome (L1)		Localization within genes (L2)
		Categories	non clustered	clustered	single-copy	multiple-copy	intergenic	genic	exon	intron
		non clustered	0.59	0.19	0.43	0.29	0.07	0.66	1	0.68
		clustered	0.92	0.49	0.79	0.65	0.21	0.89	1	0.89
		single-copy	0.7	0.27	0.59	0.37	0.11	0.72	1	0.76
		multiple-copy	0.78	0.35	0.69	0.57	0.17	0.8	1	0.84
		intergenic	0.99	0.8	0.98	0.88	0.53	0.99	1	0.98
		genic	0.42	0.14	0.31	0.21	0.04	0.58	1	0.6
		exon	0	0	0	0	0	0	1	0
		intron	0.42	0.14	0.31	0.21	0.04	0.58	1	0.6
	1139 miRNAs
			Categories
	771 Primate specific miRNAs		Clustering (L)		Number of copies (M)		Localization in the genome (L1)		Localization within genes (L2)
		Categories	non clustered	clustered	single-copy	multiple-copy	intergenic	genic	exon	intron
		non clustered	0.52	0.83	0.4	0.8	0.64	0.63	0.39	0.55
		clustered	0	0.57	0	0.41	0.07	0	0.18	0.02
		single-copy	0.53	0.83	0.4	0.8	0.64	0.63	0.39	0.55
		multiple-copy	0	0.65	0	0.46	0.12	0.03	0.23	0.04
		intergenic	0.34	0.76	0.21	0.73	0.53	0.38	0.35	0.39
		genic	0.4	0.78	0.27	0.75	0.56	0.44	0.35	0.46
		exon	0.98	0.93	0.96	0.91	0.93	0.99	0.54	0.92
		intron	0.44	0.79	0.32	0.76	0.59	0.48	0.35	0.48
			Categories
	368 Conserved-beyond-primates mIRNAs		Clustering (L)		Number of copies (M)		Localization in the genome (L1)		Localization within genes (L2)
		Categories	non clustered	clustered	single-copy	multiple-copy	intergenic	genic	exon	intron
		non clustered	0.47	0.18	0.4	0.26	0.04	0.54	1	0.46
		clustered	0.92	0.56	0.86	0.67	0.28	0.84	1	0.82
		single-copy	0.66	0.3	0.48	0.41	0.11	0.61	1	0.56
		multiple-copy	0.77	0.44	0.68	0.52	0.19	0.75	1	0.7
		intergenic	0.99	0.77	0.94	0.9	0.5	0.97	1	0.94
		genic	0.41	0.11	0.3	0.23	0.01	0.48	1	0.45
		exon	0	0	0	0	0	0	1	0
		intron	0.52	0.19	0.4	0.29	0.04	0.55	1	0.48

## Sheet: Table S6
	Table S6. Substitutions found in seed regions in all miRNAs analysed.
	Categories: Number of copies (M), primate-specificity (P), localization in genome (L1), localization within genes (L2) and clustering ( C )
	Subs, substitutions in the indicated lineage
		MiRNA	Length Seed	Subs. HG19	subs. PT4	Seed HG19	Seed PT4	M	P	C	L1	L2
		hsa-mir-1200	7	0	2	ctcagga	ctcgcga	uni	ps	NULL	genic	intron_core
		hsa-mir-4507	7	0	2	caaccca	tagccca	uni	ps	clustered	intergenic	.
		hsa-mir-4262	7	1	1	tgaatgt	tgcatat	uni	ps	NULL	intergenic	.
		hsa-mir-1471	7	0	1	acgcggg	atgcggg	uni	ps	NULL	50k_from_gen	.
		hsa-mir-152	7	0	1	cagaacc	cagaact	multi	no_ps	NULL	genic	intron_edge
		hsa-mir-3146	7	0	1	ctagcat	ctagcac	uni	ps	NULL	genic	intron_core
		hsa-mir-3196	7	0	1	ggggcgg	cgggcgg	uni	ps	NULL	genic	intron_core
		hsa-mir-3616	7	0	1	gagggca	gaggaca	uni	ps	NULL	genic	intron_core
		hsa-mir-3692	7	0	1	ttccaca	ttccata	uni	ps	NULL	genic	intron_core
		hsa-mir-3713	7	0	1	gtatccg	gtatcca	uni	ps	NULL	intergenic	.
		hsa-mir-3945	7	0	1	tatgccc	taagccc	uni	ps	NULL	50k_from_gen	.
		hsa-mir-4304	7	0	1	catgccg	catgcca	uni	ps	NULL	genic	intron_core
		hsa-mir-4306	7	0	1	ggagaga	ggggaga	uni	ps	NULL	genic	intron_core
		hsa-mir-4324	7	0	1	tctcagg	tctcaga	uni	ps	NULL	genic	intron_edge
		hsa-mir-4467	7	0	1	ggcggcg	ggtggcg	uni	ps	clustered	genic	intron_core
		hsa-mir-4525	7	0	1	atccccc	atgcccc	uni	ps	NULL	genic	intron_core
		hsa-mir-4532	7	0	1	cccgggg	cgcgggg	uni	ps	NULL	intergenic	.
		hsa-mir-4646	7	0	1	gggacaa	ggtacaa	uni	ps	NULL	genic	intron_core
		hsa-mir-4676	7	0	1	actgttt	cctgttt	uni	ps	NULL	genic	intron_core
		hsa-mir-4693	7	0	1	tactgtg	tactttg	uni	ps	NULL	intergenic	.
		hsa-mir-4747	7	0	1	gggaagg	gggaacg	uni	ps	NULL	genic	intron_edge
		hsa-mir-4749	7	0	1	gcccctc	gccactc	uni	ps	NULL	genic	intron_core
		hsa-mir-4783	7	0	1	ggcgcgc	ggcccgc	uni	ps	NULL	intergenic	.
		hsa-mir-4797	7	0	1	tactgag	taccgag	uni	ps	NULL	genic	intron_core
		hsa-mir-5094	7	0	1	cactgat	caccgat	uni	ps	NULL	genic	intron_core
		hsa-mir-510	7	0	1	cctgagt	cctgggt	multi	no_ps	clustered	intergenic	.
		hsa-mir-5197	7	0	1	agaagag	agaggag	uni	ps	NULL	intergenic	.
		hsa-mir-541	7	0	1	aaggatt	aaggact	uni	no_ps	clustered	intergenic	.
		hsa-mir-548ac	7	0	1	ggttttt	agttttt	multi	ps	NULL	genic	intron_core
		hsa-mir-548ao	7	0	1	cggtctt	ccgtctt	multi	ps	NULL	genic	intron_core
		hsa-mir-548f-2	7	0	1	cagtttt	ctgtttt	multi	ps	NULL	genic	intron_core
		hsa-mir-5706	7	0	1	tctggat	tatggat	uni	ps	NULL	genic	intron_core
		hsa-mir-603	7	0	1	acacact	acacagt	multi	ps	NULL	genic	intron_core
		hsa-mir-6078	7	0	1	cgcctga	cacctga	uni	ps	NULL	intergenic	.
		hsa-mir-638	7	0	1	gggatcg	cggatcg	uni	ps	NULL	genic	intron_edge
		hsa-mir-639	7	0	1	tcgctgc	ttgctgc	uni	ps	NULL	genic	5_utr
		hsa-mir-6716	7	0	1	ccgaact	ctgaact	uni	ps	NULL	genic	exon
		hsa-mir-6718	7	0	1	agtggtc	agtgctc	uni	ps	NULL	intergenic	.
		hsa-mir-6726	7	0	1	agctccc	agctcct	uni	ps	NULL	genic	intron_core
		hsa-mir-6783	7	0	1	ttcccct	ttaccct	uni	ps	NULL	genic	intron_core
		hsa-mir-6786	7	0	1	gacgccc	gtcgccc	uni	ps	NULL	genic	intron_core
		hsa-mir-6788	7	0	1	gtggcga	gtggcaa	uni	ps	NULL	genic	intron_core
		hsa-mir-6803	7	0	1	gcgaggg	gtgaggg	uni	ps	clustered	genic	intron_core
		hsa-mir-6853	7	0	1	gttcatt	gttcatc	uni	ps	NULL	genic	intron_core
		hsa-mir-6856	7	0	1	acagccc	gcagccc	uni	ps	NULL	genic	intron_edge
		hsa-mir-6861	7	0	1	gaggtcc	gaagtcc	uni	ps	NULL	genic	exon
		hsa-mir-6870	7	0	1	ctccccc	ctcctcc	uni	ps	NULL	genic	intron_edge
		hsa-mir-6885	7	0	1	gcccccc	gcccctc	uni	ps	clustered	genic	intron_edge
		hsa-mir-1178	7	2	0	tgaccct	cgacccc	uni	ps	NULL	genic	exon
		hsa-mir-1229	7	1	0	ggtgaga	gctgaga	uni	ps	NULL	genic	intron_core
		hsa-mir-1238	7	1	0	ttcctcg	tccctcg	uni	ps	NULL	genic	intron_core
		hsa-mir-1305	7	1	0	tttcaac	tttaaac	uni	ps	NULL	intergenic	.
		hsa-mir-146a	7	1	0	ctctgaa	ctgtgaa	multi	no_ps	NULL	intergenic	.
		hsa-mir-1537	7	1	0	acggttt	acagttt	uni	ps	NULL	genic	intron_core
		hsa-mir-2682	7	1	0	aagaggc	aagaggt	uni	ps	clustered	intergenic	.
		hsa-mir-3136	7	1	0	ttgggcc	tagggcc	uni	ps	NULL	genic	intron_core
		hsa-mir-3684	7	1	0	tagacct	taaacct	uni	ps	NULL	genic	intron_core
		hsa-mir-3911	7	1	0	tccacac	tccacgc	uni	ps	NULL	50k_from_gen	.
		hsa-mir-3920	7	1	0	taatcag	gaatcag	uni	ps	NULL	genic	intron_core
		hsa-mir-3936	7	1	0	acccctt	actcctt	uni	ps	NULL	intergenic	.
		hsa-mir-4300	7	1	0	agctccc	aggtccc	uni	ps	NULL	intergenic	.
		hsa-mir-4322	7	1	0	tgtgggc	cgtgggc	uni	ps	NULL	50k_from_gen	.
		hsa-mir-4482	7	1	0	aatagaa	aatagta	uni	ps	NULL	50k_from_gen	.
		hsa-mir-4530	7	1	0	ctgctgg	ctgccgg	uni	ps	NULL	50k_from_gen	.
		hsa-mir-4649	7	1	0	gggcgag	gggcggg	uni	ps	NULL	genic	intron_core
		hsa-mir-466	7	1	0	atgtgta	gtgtgta	multi	no_ps	NULL	intergenic	.
		hsa-mir-5001	7	1	0	aggcaga	agacaga	uni	ps	NULL	genic	5_utr
		hsa-mir-503	7	1	0	aataccc	aatactc	uni	no_ps	clustered	50k_from_gen	.
		hsa-mir-548ad	7	1	0	aaaacga	aaaacca	multi	ps	NULL	intergenic	.
		hsa-mir-548g	7	1	0	acagttt	acggttt	multi	ps	NULL	intergenic	.
		hsa-mir-548t	7	1	0	aaaacca	aaaaccg	multi	ps	NULL	genic	intron_core
		hsa-mir-5572	7	1	0	ttggggt	ttggggg	uni	ps	NULL	genic	exon
		hsa-mir-5587	7	1	0	tggtcac	cggtcac	uni	ps	clustered	genic	intron_core
		hsa-mir-5691	7	1	0	cagagca	tagagca	uni	ps	NULL	genic	intron_core
		hsa-mir-6069	7	1	0	cctagcc	cctggcc	uni	ps	clustered	intergenic	.
		hsa-mir-6502	7	1	0	agaccat	agatcat	uni	ps	NULL	genic	3_utr
		hsa-mir-6717	7	1	0	catcgcc	catctcc	uni	ps	NULL	genic	exon
		hsa-mir-6728	7	1	0	catccca	catcccc	uni	ps	NULL	genic	intron_edge
		hsa-mir-6763	7	1	0	tccccgg	tccctgg	uni	ps	NULL	genic	intron_core
		hsa-mir-6810	7	1	0	tggggac	tgggggc	uni	ps	NULL	genic	intron_core
		hsa-mir-6826	7	1	0	caatagg	caacagg	uni	ps	NULL	genic	intron_core
		hsa-mir-6831	7	1	0	tctacct	tccacct	uni	ps	NULL	genic	intron_core
		hsa-mir-6843	7	1	0	gagacca	gagaccg	uni	ps	NULL	genic	intron_edge
		hsa-mir-7845	7	1	0	agggaca	agggacg	uni	ps	NULL	intergenic	.
		hsa-mir-7854	7	1	0	gaggtga	gaggtgg	uni	ps	NULL	genic	intron_core
		hsa-mir-8085	7	1	0	gggagag	aggagag	uni	ps	NULL	genic	intron_core
		hsa-mir-643	0	0	0	cttgtat	cttgtat	uni	ps	NULL	genic	intron_edge
		hsa-mir-3924	2	0	0	atacata	atacata	uni	ps	NULL	intergenic	.
		hsa-mir-4473	4	0	0	agcacta	agcacta	uni	ps	NULL	genic	intron_core
		hsa-mir-4640	5	0	0	accccct	accccct	uni	ps	NULL	genic	intron_edge
		hsa-mir-1287	6	0	0	atccagc	atc-agc	uni	no_ps	NULL	genic	exon
		hsa-mir-1302-4	6	0	0	tgtccca	tgtcc-a	multi	no_ps	NULL	intergenic	.
		hsa-mir-216a	6	0	0	tgagatt	tgagat-	multi	no_ps	clustered	intergenic	.
		hsa-mir-3131	6	0	0	gtcctcg	gtcctcg	uni	ps	NULL	genic	intron_core
		hsa-mir-3925	6	0	0	actggag	actg-ag	uni	ps	NULL	intergenic	.
		hsa-mir-3941	6	0	0	tacacac	#NAME?	uni	ps	NULL	genic	intron_core
		hsa-mir-4453	6	0	0	agcttgg	agcttgg	uni	ps	NULL	intergenic	.
		hsa-mir-600	6	0	0	ctgtaag	ctgtaag	uni	ps	NULL	10k_from_gen	.
		hsa-mir-6802	6	0	0	ccaccta	ccaccta	uni	ps	clustered	genic	intron_core
		hsa-mir-6886	6	0	0	ccgcagg	ccgcagg	uni	ps	NULL	genic	intron_core
		hsa-mir-7150	6	0	0	cctgcca	cctgcca	uni	ps	NULL	genic	intron_core
		hsa-let-7a-1	7	0	0	tatacaa	tatacaa	multi	no_ps	clustered	intergenic	.
		hsa-let-7a-1	7	0	0	gaggtag	gaggtag	multi	no_ps	clustered	intergenic	.
		hsa-let-7a-2	7	0	0	ctacctc	ctacctc	multi	no_ps	clustered	50k_from_gen	.
		hsa-let-7a-2	7	0	0	ctgtaca	ctgtaca	multi	no_ps	clustered	50k_from_gen	.
		hsa-let-7a-3	7	0	0	tatacaa	tatacaa	multi	no_ps	clustered	50k_from_gen	.
		hsa-let-7a-3	7	0	0	gaggtag	gaggtag	multi	no_ps	clustered	50k_from_gen	.
		hsa-let-7b	7	0	0	gaggtag	gaggtag	multi	no_ps	clustered	50k_from_gen	.
		hsa-let-7b	7	0	0	tatacaa	tatacaa	multi	no_ps	clustered	50k_from_gen	.
		hsa-let-7c	7	0	0	tgtacaa	tgtacaa	multi	no_ps	clustered	intergenic	.
		hsa-let-7c	7	0	0	gaggtag	gaggtag	multi	no_ps	clustered	intergenic	.
		hsa-let-7d	7	0	0	gaggtag	gaggtag	multi	no_ps	clustered	intergenic	.
		hsa-let-7d	7	0	0	tatacga	tatacga	multi	no_ps	clustered	intergenic	.
		hsa-let-7e	7	0	0	gaggtag	gaggtag	multi	no_ps	clustered	intergenic	.
		hsa-let-7e	7	0	0	tatacgg	tatacgg	multi	no_ps	clustered	intergenic	.
		hsa-let-7f-1	7	0	0	tatacaa	tatacaa	multi	no_ps	clustered	intergenic	.
		hsa-let-7f-1	7	0	0	gaggtag	gaggtag	multi	no_ps	clustered	intergenic	.
		hsa-let-7f-2	7	0	0	ctacctc	ctacctc	multi	no_ps	clustered	genic	intron_edge
		hsa-let-7f-2	7	0	0	ctgtata	ctgtata	multi	no_ps	clustered	genic	intron_edge
		hsa-let-7g	7	0	0	ctacctc	ctacctc	multi	no_ps	NULL	genic	intron_core
		hsa-let-7g	7	0	0	ctgtaca	ctgtaca	multi	no_ps	NULL	genic	intron_core
		hsa-let-7i	7	0	0	tgcgcaa	tgcgcaa	multi	no_ps	NULL	10k_from_gen	.
		hsa-let-7i	7	0	0	gaggtag	gaggtag	multi	no_ps	NULL	10k_from_gen	.
		hsa-mir-100	7	0	0	caagctt	caagctt	multi	no_ps	clustered	50k_from_gen	.
		hsa-mir-100	7	0	0	tacgggt	tacgggt	multi	no_ps	clustered	50k_from_gen	.
		hsa-mir-101-1	7	0	0	gtactgt	gtactgt	multi	no_ps	clustered	intergenic	.
		hsa-mir-101-1	7	0	0	gataact	gataact	multi	no_ps	clustered	intergenic	.
		hsa-mir-101-2	7	0	0	acagtac	acagtac	multi	no_ps	NULL	genic	intron_core
		hsa-mir-103a-1	7	0	0	atgctgc	atgctgc	multi	no_ps	NULL	genic	intron_core
		hsa-mir-103a-2	7	0	0	gcagcat	gcagcat	multi	no_ps	NULL	genic	intron_core
		hsa-mir-103a-2	7	0	0	gcttctt	gcttctt	multi	no_ps	NULL	genic	intron_core
		hsa-mir-105-1	7	0	0	gcatttg	gcatttg	multi	no_ps	clustered	genic	intron_core
		hsa-mir-105-1	7	0	0	acatccg	acatccg	multi	no_ps	clustered	genic	intron_core
		hsa-mir-105-2	7	0	0	gcatttg	gcatttg	multi	no_ps	clustered	genic	intron_core
		hsa-mir-105-2	7	0	0	acatccg	acatccg	multi	no_ps	clustered	genic	intron_core
		hsa-mir-106a	7	0	0	gcacttt	gcacttt	multi	no_ps	clustered	intergenic	.
		hsa-mir-106a	7	0	0	cattgca	cattgca	multi	no_ps	clustered	intergenic	.
		hsa-mir-106b	7	0	0	gcacttt	gcacttt	multi	no_ps	clustered	genic	intron_edge
		hsa-mir-106b	7	0	0	cagtgcg	cagtgcg	multi	no_ps	clustered	genic	intron_edge
		hsa-mir-107	7	0	0	atgctgc	atgctgc	multi	no_ps	NULL	genic	intron_core
		hsa-mir-10a	7	0	0	acagggt	acagggt	multi	no_ps	NULL	10k_from_gen	.
		hsa-mir-10a	7	0	0	cgaattt	cgaattt	multi	no_ps	NULL	10k_from_gen	.
		hsa-mir-10b	7	0	0	accctgt	accctgt	multi	no_ps	NULL	10k_from_gen	.
		hsa-mir-10b	7	0	0	cagattc	cagattc	multi	no_ps	NULL	10k_from_gen	.
		hsa-mir-1-1	7	0	0	ggaatgt	ggaatgt	multi	no_ps	NULL	genic	intron_core
		hsa-mir-1178	7	0	0	gtgagca	gtgagca	uni	ps	NULL	genic	exon
		hsa-mir-1179	7	0	0	agcattc	agcattc	uni	no_ps	clustered	50k_from_gen	.
		hsa-mir-1181	7	0	0	ggcgacg	ggcgacg	uni	ps	NULL	genic	exon
		hsa-mir-1185-1	7	0	0	gaggata	gaggata	multi	no_ps	clustered	intergenic	.
		hsa-mir-1185-1	7	0	0	tatacag	tatacag	multi	no_ps	clustered	intergenic	.
		hsa-mir-1185-2	7	0	0	gaggata	gaggata	multi	no_ps	clustered	intergenic	.
		hsa-mir-1185-2	7	0	0	tatacag	tatacag	multi	no_ps	clustered	intergenic	.
		hsa-mir-1193	7	0	0	ggatggt	ggatggt	uni	no_ps	clustered	intergenic	.
		hsa-mir-1197	7	0	0	aggacac	aggacac	multi	no_ps	clustered	intergenic	.
		hsa-mir-1199	7	0	0	gcggccg	gcggccg	uni	no_ps	NULL	50k_from_gen	.
		hsa-mir-1199	7	0	0	ctgagcc	ctgagcc	uni	no_ps	NULL	50k_from_gen	.
		hsa-mir-1-2	7	0	0	acattcc	acattcc	multi	no_ps	clustered	intergenic	.
		hsa-mir-1202	7	0	0	tgccagc	tgccagc	uni	ps	NULL	intergenic	.
		hsa-mir-1203	7	0	0	gctccgg	gctccgg	uni	ps	NULL	genic	intron_core
		hsa-mir-1204	7	0	0	cgtggcc	cgtggcc	uni	no_ps	NULL	intergenic	.
		hsa-mir-1205	7	0	0	ctgcagg	ctgcagg	uni	ps	NULL	intergenic	.
		hsa-mir-1207	7	0	0	cagctgg	cagctgg	uni	ps	NULL	intergenic	.
		hsa-mir-1207	7	0	0	ggcaggg	ggcaggg	uni	ps	NULL	intergenic	.
		hsa-mir-1208	7	0	0	cactgtt	cactgtt	uni	ps	NULL	intergenic	.
		hsa-mir-1224	7	0	0	tgaggac	tgaggac	uni	no_ps	NULL	genic	intron_core
		hsa-mir-1224	7	0	0	cccacct	cccacct	uni	no_ps	NULL	genic	intron_core
		hsa-mir-1225	7	0	0	gtaccca	gtaccca	uni	no_ps	NULL	genic	intron_core
		hsa-mir-1225	7	0	0	ggggctc	ggggctc	uni	no_ps	NULL	genic	intron_core
		hsa-mir-1226	7	0	0	tgagggc	tgagggc	uni	ps	NULL	genic	intron_core
		hsa-mir-1226	7	0	0	caccagc	caccagc	uni	ps	NULL	genic	intron_core
		hsa-mir-1227	7	0	0	ggcccca	ggcccca	uni	ps	clustered	genic	intron_core
		hsa-mir-1227	7	0	0	gtggcac	gtggcac	uni	ps	clustered	genic	intron_core
		hsa-mir-1229	7	0	0	ctaccca	ctaccca	uni	ps	NULL	genic	intron_core
		hsa-mir-1236	7	0	0	ggaagag	ggaagag	uni	ps	NULL	genic	intron_core
		hsa-mir-1236	7	0	0	gtcactc	gtcactc	uni	ps	NULL	genic	intron_core
		hsa-mir-1237	7	0	0	ccttctg	ccttctg	uni	ps	NULL	genic	intron_core
		hsa-mir-1237	7	0	0	gggggcg	gggggcg	uni	ps	NULL	genic	intron_core
		hsa-mir-1238	7	0	0	tgagtgg	tgagtgg	uni	ps	NULL	genic	intron_core
		hsa-mir-124-2	7	0	0	aaggcac	aaggcac	multi	no_ps	NULL	intergenic	.
		hsa-mir-124-2	7	0	0	gtgttca	gtgttca	multi	no_ps	NULL	intergenic	.
		hsa-mir-1247	7	0	0	ggacggg	ggacggg	uni	no_ps	NULL	intergenic	.
		hsa-mir-1247	7	0	0	tcccggg	tcccggg	uni	no_ps	NULL	intergenic	.
		hsa-mir-1248	7	0	0	ccttctt	ccttctt	uni	no_ps	NULL	genic	intron_core
		hsa-mir-1249	7	0	0	aagggcg	aagggcg	uni	no_ps	NULL	genic	intron_core
		hsa-mir-1250	7	0	0	agcaccg	agcaccg	uni	ps	clustered	genic	intron_core
		hsa-mir-1250	7	0	0	gaaaatg	gaaaatg	uni	ps	clustered	genic	intron_core
		hsa-mir-1251	7	0	0	ctctagc	ctctagc	uni	no_ps	NULL	intergenic	.
		hsa-mir-1251	7	0	0	gctttgc	gctttgc	uni	no_ps	NULL	intergenic	.
		hsa-mir-1252	7	0	0	aaatgag	aaatgag	uni	ps	NULL	genic	intron_core
		hsa-mir-1252	7	0	0	gaaggaa	gaaggaa	uni	ps	NULL	genic	intron_core
		hsa-mir-1253	7	0	0	tcttctc	tcttctc	uni	ps	NULL	50k_from_gen	.
		hsa-mir-1254-1	7	0	0	gcctgga	gcctgga	multi	ps	NULL	genic	intron_core
		hsa-mir-1255a	7	0	0	ctcatcc	ctcatcc	multi	no_ps	NULL	genic	intron_core
		hsa-mir-1255b-2	7	0	0	accactt	accactt	multi	no_ps	NULL	genic	intron_core
		hsa-mir-1255b-2	7	0	0	ggatgag	ggatgag	multi	no_ps	NULL	genic	intron_core
		hsa-mir-1256	7	0	0	caatgcc	caatgcc	uni	no_ps	NULL	genic	intron_core
		hsa-mir-1257	7	0	0	cattcac	cattcac	uni	ps	NULL	50k_from_gen	.
		hsa-mir-125a	7	0	0	ccctgag	ccctgag	multi	no_ps	clustered	intergenic	.
		hsa-mir-125a	7	0	0	caggtga	caggtga	multi	no_ps	clustered	intergenic	.
		hsa-mir-125b-1	7	0	0	taacccg	taacccg	multi	no_ps	NULL	50k_from_gen	.
		hsa-mir-125b-1	7	0	0	ctcaggg	ctcaggg	multi	no_ps	NULL	50k_from_gen	.
		hsa-mir-125b-2	7	0	0	ccctgag	ccctgag	multi	no_ps	NULL	intergenic	.
		hsa-mir-125b-2	7	0	0	cacaagt	cacaagt	multi	no_ps	NULL	intergenic	.
		hsa-mir-126	7	0	0	cgtaccg	cgtaccg	uni	no_ps	NULL	genic	intron_core
		hsa-mir-126	7	0	0	attatta	attatta	uni	no_ps	NULL	genic	intron_core
		hsa-mir-1260b	7	0	0	tcccacc	tcccacc	uni	no_ps	NULL	50k_from_gen	.
		hsa-mir-1261	7	0	0	ttatcca	ttatcca	uni	no_ps	NULL	intergenic	.
		hsa-mir-1262	7	0	0	tcaccca	tcaccca	uni	ps	NULL	genic	intron_core
		hsa-mir-1263	7	0	0	ggtacca	ggtacca	uni	ps	NULL	intergenic	.
		hsa-mir-1265	7	0	0	aggatgt	aggatgt	uni	ps	NULL	intergenic	.
		hsa-mir-1266	7	0	0	ccctgag	ccctgag	uni	ps	NULL	genic	intron_core
		hsa-mir-1266	7	0	0	gaacagg	gaacagg	uni	ps	NULL	genic	intron_core
		hsa-mir-1267	7	0	0	tcaacag	tcaacag	uni	ps	NULL	genic	intron_core
		hsa-mir-1269a	7	0	0	tggactg	tggactg	uni	ps	NULL	intergenic	.
		hsa-mir-1269b	7	0	0	cagtcca	cagtcca	uni	ps	NULL	intergenic	.
		hsa-mir-127	7	0	0	tgaagct	tgaagct	uni	no_ps	clustered	intergenic	.
		hsa-mir-127	7	0	0	cggatcc	cggatcc	uni	no_ps	clustered	intergenic	.
		hsa-mir-1271	7	0	0	ttggcac	ttggcac	uni	no_ps	NULL	genic	intron_core
		hsa-mir-1271	7	0	0	gtgcctg	gtgcctg	uni	no_ps	NULL	genic	intron_core
		hsa-mir-1273c	7	0	0	gcgacaa	gcgacaa	uni	ps	NULL	50k_from_gen	.
		hsa-mir-1273d	7	0	0	aacccat	aacccat	multi	no_ps	NULL	genic	intron_core
		hsa-mir-1273f	7	0	0	gagatgg	gagatgg	multi	no_ps	clustered	genic	intron_core
		hsa-mir-1273g	7	0	0	gtggttg	gtggttg	multi	no_ps	clustered	genic	intron_core
		hsa-mir-1273g	7	0	0	ccactgc	ccactgc	multi	no_ps	clustered	genic	intron_core
		hsa-mir-1273h	7	0	0	tgggagg	tgggagg	uni	ps	NULL	genic	intron_core
		hsa-mir-1273h	7	0	0	tgcagac	tgcagac	uni	ps	NULL	genic	intron_core
		hsa-mir-1275	7	0	0	tccccca	tccccca	uni	ps	NULL	50k_from_gen	.
		hsa-mir-1276	7	0	0	gctcttt	gctcttt	uni	ps	NULL	genic	intron_core
		hsa-mir-1281	7	0	0	cgcctcc	cgcctcc	uni	no_ps	NULL	10k_from_gen	.
		hsa-mir-128-1	7	0	0	ggggccg	ggggccg	multi	no_ps	NULL	genic	intron_core
		hsa-mir-128-1	7	0	0	cacagtg	cacagtg	multi	no_ps	NULL	genic	intron_core
		hsa-mir-1282	7	0	0	gcaaacg	gcaaacg	uni	no_ps	NULL	10k_from_gen	.
		hsa-mir-128-2	7	0	0	cacagtg	cacagtg	multi	no_ps	NULL	genic	intron_core
		hsa-mir-128-2	7	0	0	ggggccg	ggggccg	multi	no_ps	NULL	genic	intron_core
		hsa-mir-1283-1	7	0	0	ctacaaa	ctacaaa	multi	ps	clustered	intergenic	.
		hsa-mir-1284	7	0	0	tgtatag	tgtatag	uni	no_ps	NULL	genic	intron_core
		hsa-mir-1285-1	7	0	0	tgcccag	tgcccag	multi	ps	NULL	genic	intron_core
		hsa-mir-1285-1	7	0	0	gtgagat	gtgagat	multi	ps	NULL	genic	intron_core
		hsa-mir-1285-2	7	0	0	tgcccag	tgcccag	multi	ps	NULL	10k_from_gen	.
		hsa-mir-1286	7	0	0	gtcctgc	gtcctgc	uni	ps	NULL	genic	intron_core
		hsa-mir-1287	7	0	0	ggctaga	ggctaga	uni	no_ps	NULL	genic	exon
		hsa-mir-1288	7	0	0	cagatca	cagatca	uni	ps	NULL	genic	intron_core
		hsa-mir-1288	7	0	0	ggactgc	ggactgc	uni	ps	NULL	genic	intron_core
		hsa-mir-1289-1	7	0	0	ggactcc	ggactcc	multi	ps	NULL	50k_from_gen	.
		hsa-mir-1289-2	7	0	0	ggactcc	ggactcc	multi	ps	NULL	genic	intron_core
		hsa-mir-1290	7	0	0	aaaatcc	aaaatcc	uni	ps	NULL	genic	intron_core
		hsa-mir-1291	7	0	0	cagggcc	cagggcc	uni	no_ps	NULL	genic	intron_edge
		hsa-mir-129-1	7	0	0	tttttgc	tttttgc	multi	no_ps	NULL	50k_from_gen	.
		hsa-mir-129-1	7	0	0	agccctt	agccctt	multi	no_ps	NULL	50k_from_gen	.
		hsa-mir-1292	7	0	0	gggaacg	gggaacg	uni	ps	NULL	genic	exon
		hsa-mir-1292	7	0	0	cgcgccc	cgcgccc	uni	ps	NULL	genic	exon
		hsa-mir-129-2	7	0	0	agccctt	agccctt	multi	no_ps	NULL	intergenic	.
		hsa-mir-129-2	7	0	0	tttttgc	tttttgc	multi	no_ps	NULL	intergenic	.
		hsa-mir-1293	7	0	0	accaccc	accaccc	uni	ps	NULL	genic	intron_core
		hsa-mir-1296	7	0	0	ggcccta	ggcccta	uni	no_ps	NULL	genic	intron_core
		hsa-mir-1296	7	0	0	ccccact	ccccact	uni	no_ps	NULL	genic	intron_core
		hsa-mir-1298	7	0	0	atctggg	atctggg	uni	no_ps	NULL	genic	intron_core
		hsa-mir-1298	7	0	0	tcattcg	tcattcg	uni	no_ps	NULL	genic	intron_core
		hsa-mir-1302-6	7	0	0	tgtccca	tgtccca	multi	no_ps	NULL	intergenic	.
		hsa-mir-1302-8	7	0	0	tgtccca	tgtccca	multi	no_ps	NULL	intergenic	.
		hsa-mir-1303	7	0	0	ttagaga	ttagaga	uni	ps	NULL	50k_from_gen	.
		hsa-mir-1306	7	0	0	cgttggc	cgttggc	uni	no_ps	clustered	genic	exon
		hsa-mir-1306	7	0	0	cacctcc	cacctcc	uni	no_ps	clustered	genic	exon
		hsa-mir-1307	7	0	0	ccggtcg	ccggtcg	uni	no_ps	NULL	genic	intron_core
		hsa-mir-1307	7	0	0	cgccgag	cgccgag	uni	no_ps	NULL	genic	intron_core
		hsa-mir-130a	7	0	0	agtgcaa	agtgcaa	multi	no_ps	NULL	50k_from_gen	.
		hsa-mir-130a	7	0	0	tcacatt	tcacatt	multi	no_ps	NULL	50k_from_gen	.
		hsa-mir-130b	7	0	0	ctctttc	ctctttc	multi	no_ps	clustered	10k_from_gen	.
		hsa-mir-130b	7	0	0	agtgcaa	agtgcaa	multi	no_ps	clustered	10k_from_gen	.
		hsa-mir-1323	7	0	0	caaaact	caaaact	uni	ps	clustered	50k_from_gen	.
		hsa-mir-133a-1	7	0	0	taccagc	taccagc	multi	no_ps	clustered	intergenic	.
		hsa-mir-133a-1	7	0	0	ggaccaa	ggaccaa	multi	no_ps	clustered	intergenic	.
		hsa-mir-133a-2	7	0	0	ttggtcc	ttggtcc	multi	no_ps	NULL	genic	exon
		hsa-mir-133b	7	0	0	ttggtcc	ttggtcc	multi	no_ps	clustered	50k_from_gen	.
		hsa-mir-134	7	0	0	ctgtggg	ctgtggg	uni	no_ps	clustered	intergenic	.
		hsa-mir-134	7	0	0	gtgactg	gtgactg	uni	no_ps	clustered	intergenic	.
		hsa-mir-1343	7	0	0	ggggagc	ggggagc	uni	no_ps	NULL	genic	intron_core
		hsa-mir-1343	7	0	0	tcctggg	tcctggg	uni	no_ps	NULL	genic	intron_core
		hsa-mir-135a-1	7	0	0	tccctat	tccctat	multi	no_ps	NULL	50k_from_gen	.
		hsa-mir-135a-1	7	0	0	aagccat	aagccat	multi	no_ps	NULL	50k_from_gen	.
		hsa-mir-135a-2	7	0	0	atggctt	atggctt	multi	no_ps	NULL	intergenic	.
		hsa-mir-135b	7	0	0	aagccat	aagccat	multi	no_ps	NULL	50k_from_gen	.
		hsa-mir-135b	7	0	0	ccctaca	ccctaca	multi	no_ps	NULL	50k_from_gen	.
		hsa-mir-136	7	0	0	ctccatt	ctccatt	uni	no_ps	clustered	intergenic	.
		hsa-mir-136	7	0	0	atcatcg	atcatcg	uni	no_ps	clustered	intergenic	.
		hsa-mir-137	7	0	0	agcaata	agcaata	uni	no_ps	clustered	intergenic	.
		hsa-mir-138-2	7	0	0	gctggtg	gctggtg	multi	no_ps	NULL	10k_from_gen	.
		hsa-mir-138-2	7	0	0	ctatttc	ctatttc	multi	no_ps	NULL	10k_from_gen	.
		hsa-mir-139	7	0	0	actgtag	actgtag	uni	no_ps	NULL	genic	intron_core
		hsa-mir-139	7	0	0	cgtctcc	cgtctcc	uni	no_ps	NULL	genic	intron_core
		hsa-mir-140	7	0	0	accacag	accacag	uni	no_ps	NULL	genic	intron_core
		hsa-mir-140	7	0	0	agtggtt	agtggtt	uni	no_ps	NULL	genic	intron_core
		hsa-mir-141	7	0	0	atcttcc	atcttcc	multi	no_ps	clustered	10k_from_gen	.
		hsa-mir-141	7	0	0	aacactg	aacactg	multi	no_ps	clustered	10k_from_gen	.
		hsa-mir-142	7	0	0	acactac	acactac	uni	no_ps	clustered	10k_from_gen	.
		hsa-mir-142	7	0	0	actttat	actttat	uni	no_ps	clustered	10k_from_gen	.
		hsa-mir-143	7	0	0	gagatga	gagatga	uni	no_ps	clustered	intergenic	.
		hsa-mir-143	7	0	0	gtgcagt	gtgcagt	uni	no_ps	clustered	intergenic	.
		hsa-mir-144	7	0	0	tgatatc	tgatatc	uni	no_ps	clustered	50k_from_gen	.
		hsa-mir-144	7	0	0	atactgt	atactgt	uni	no_ps	clustered	50k_from_gen	.
		hsa-mir-145	7	0	0	tccagtt	tccagtt	uni	no_ps	clustered	intergenic	.
		hsa-mir-145	7	0	0	gattcct	gattcct	uni	no_ps	clustered	intergenic	.
		hsa-mir-1468	7	0	0	aaacgga	aaacgga	uni	no_ps	NULL	10k_from_gen	.
		hsa-mir-1468	7	0	0	attttgc	attttgc	uni	no_ps	NULL	10k_from_gen	.
		hsa-mir-1469	7	0	0	tcggcgc	tcggcgc	uni	ps	NULL	genic	intron_core
		hsa-mir-146a	7	0	0	gagaact	gagaact	multi	no_ps	NULL	intergenic	.
		hsa-mir-146b	7	0	0	gagaact	gagaact	multi	no_ps	NULL	50k_from_gen	.
		hsa-mir-146b	7	0	0	gccctgt	gccctgt	multi	no_ps	NULL	50k_from_gen	.
		hsa-mir-147a	7	0	0	ccacaca	ccacaca	multi	no_ps	NULL	intergenic	.
		hsa-mir-147b	7	0	0	tgtgcgg	tgtgcgg	multi	no_ps	NULL	genic	3_utr
		hsa-mir-148a	7	0	0	agaactt	agaactt	multi	no_ps	NULL	intergenic	.
		hsa-mir-148a	7	0	0	tgcactg	tgcactg	multi	no_ps	NULL	intergenic	.
		hsa-mir-148b	7	0	0	cagtgca	cagtgca	multi	no_ps	NULL	genic	intron_core
		hsa-mir-148b	7	0	0	agttctg	agttctg	multi	no_ps	NULL	genic	intron_core
		hsa-mir-149	7	0	0	ctggctc	ctggctc	uni	no_ps	NULL	genic	intron_core
		hsa-mir-149	7	0	0	gggaggg	gggaggg	uni	no_ps	NULL	genic	intron_core
		hsa-mir-150	7	0	0	ttgggag	ttgggag	uni	no_ps	NULL	50k_from_gen	.
		hsa-mir-150	7	0	0	tgtacca	tgtacca	uni	no_ps	NULL	50k_from_gen	.
		hsa-mir-151a	7	0	0	ctcctcg	ctcctcg	multi	no_ps	NULL	genic	intron_core
		hsa-mir-151a	7	0	0	cagtcta	cagtcta	multi	no_ps	NULL	genic	intron_core
		hsa-mir-151b	7	0	0	ctcctcg	ctcctcg	multi	no_ps	clustered	50k_from_gen	.
		hsa-mir-152	7	0	0	tgcactg	tgcactg	multi	no_ps	NULL	genic	intron_edge
		hsa-mir-1537	7	0	0	ttacagc	ttacagc	uni	ps	NULL	genic	intron_core
		hsa-mir-1538	7	0	0	ccgggcc	ccgggcc	uni	ps	NULL	intergenic	.
		hsa-mir-154	7	0	0	aggttat	aggttat	multi	no_ps	clustered	intergenic	.
		hsa-mir-154	7	0	0	atcatac	atcatac	multi	no_ps	clustered	intergenic	.
		hsa-mir-155	7	0	0	tcctaca	tcctaca	uni	no_ps	NULL	intergenic	.
		hsa-mir-155	7	0	0	taatgct	taatgct	uni	no_ps	NULL	intergenic	.
		hsa-mir-1587	7	0	0	tgggctg	tgggctg	uni	ps	NULL	intergenic	.
		hsa-mir-15a	7	0	0	tgctgct	tgctgct	multi	no_ps	clustered	intergenic	.
		hsa-mir-15a	7	0	0	atggcct	atggcct	multi	no_ps	clustered	intergenic	.
		hsa-mir-15b	7	0	0	gaatcat	gaatcat	multi	no_ps	clustered	genic	intron_edge
		hsa-mir-15b	7	0	0	agcagca	agcagca	multi	no_ps	clustered	genic	intron_edge
		hsa-mir-16-1	7	0	0	aatactg	aatactg	multi	no_ps	clustered	intergenic	.
		hsa-mir-16-1	7	0	0	tgctgct	tgctgct	multi	no_ps	clustered	intergenic	.
		hsa-mir-16-2	7	0	0	agcagca	agcagca	multi	no_ps	clustered	genic	intron_edge
		hsa-mir-16-2	7	0	0	caatatt	caatatt	multi	no_ps	clustered	genic	intron_edge
		hsa-mir-17	7	0	0	aaagtgc	aaagtgc	multi	no_ps	clustered	50k_from_gen	.
		hsa-mir-17	7	0	0	ctgcagt	ctgcagt	multi	no_ps	clustered	50k_from_gen	.
		hsa-mir-181a-1	7	0	0	tcgatgg	tcgatgg	multi	no_ps	clustered	intergenic	.
		hsa-mir-181a-1	7	0	0	tgaatgt	tgaatgt	multi	no_ps	clustered	intergenic	.
		hsa-mir-181a-2	7	0	0	ccactga	ccactga	multi	no_ps	clustered	intergenic	.
		hsa-mir-181a-2	7	0	0	acattca	acattca	multi	no_ps	clustered	intergenic	.
		hsa-mir-181b-1	7	0	0	tgaatgt	tgaatgt	multi	no_ps	clustered	intergenic	.
		hsa-mir-181b-1	7	0	0	tcagtga	tcagtga	multi	no_ps	clustered	intergenic	.
		hsa-mir-181b-2	7	0	0	acattca	acattca	multi	no_ps	clustered	intergenic	.
		hsa-mir-181c	7	0	0	acattca	acattca	multi	no_ps	clustered	10k_from_gen	.
		hsa-mir-181c	7	0	0	accatcg	accatcg	multi	no_ps	clustered	10k_from_gen	.
		hsa-mir-181d	7	0	0	caccggg	caccggg	multi	no_ps	clustered	10k_from_gen	.
		hsa-mir-181d	7	0	0	acattca	acattca	multi	no_ps	clustered	10k_from_gen	.
		hsa-mir-182	7	0	0	tagaacc	tagaacc	uni	no_ps	clustered	intergenic	.
		hsa-mir-182	7	0	0	ttgccaa	ttgccaa	uni	no_ps	clustered	intergenic	.
		hsa-mir-183	7	0	0	taattca	taattca	uni	no_ps	clustered	intergenic	.
		hsa-mir-183	7	0	0	gtgccat	gtgccat	uni	no_ps	clustered	intergenic	.
		hsa-mir-184	7	0	0	ggacgga	ggacgga	uni	no_ps	NULL	intergenic	.
		hsa-mir-185	7	0	0	ggggctg	ggggctg	uni	no_ps	NULL	genic	intron_core
		hsa-mir-185	7	0	0	ggagaga	ggagaga	uni	no_ps	NULL	genic	intron_core
		hsa-mir-186	7	0	0	ctttggg	ctttggg	uni	no_ps	NULL	genic	intron_core
		hsa-mir-186	7	0	0	attcttt	attcttt	uni	no_ps	NULL	genic	intron_core
		hsa-mir-188	7	0	0	tcccaca	tcccaca	multi	no_ps	clustered	genic	intron_core
		hsa-mir-188	7	0	0	atccctt	atccctt	multi	no_ps	clustered	genic	intron_core
		hsa-mir-18a	7	0	0	ctgccct	ctgccct	multi	no_ps	clustered	50k_from_gen	.
		hsa-mir-18a	7	0	0	aaggtgc	aaggtgc	multi	no_ps	clustered	50k_from_gen	.
		hsa-mir-1908	7	0	0	ccccgcc	ccccgcc	uni	ps	NULL	genic	intron_core
		hsa-mir-1908	7	0	0	gcggccg	gcggccg	uni	ps	NULL	genic	intron_core
		hsa-mir-190a	7	0	0	gatatgt	gatatgt	multi	no_ps	NULL	genic	intron_core
		hsa-mir-190a	7	0	0	tatatat	tatatat	multi	no_ps	NULL	genic	intron_core
		hsa-mir-190b	7	0	0	acatatc	acatatc	multi	no_ps	NULL	10k_from_gen	.
		hsa-mir-191	7	0	0	agcgcag	agcgcag	uni	no_ps	clustered	genic	intron_edge
		hsa-mir-191	7	0	0	ttccgtt	ttccgtt	uni	no_ps	clustered	genic	intron_edge
		hsa-mir-1910	7	0	0	aggactg	aggactg	uni	ps	NULL	genic	intron_core
		hsa-mir-1910	7	0	0	tctgcct	tctgcct	uni	ps	NULL	genic	intron_core
		hsa-mir-1912	7	0	0	acccaga	acccaga	uni	no_ps	clustered	genic	intron_core
		hsa-mir-1913	7	0	0	ggggcag	ggggcag	uni	ps	NULL	genic	intron_core
		hsa-mir-1915	7	0	0	ccctggg	ccctggg	uni	ps	NULL	genic	intron_edge
		hsa-mir-1915	7	0	0	ggcaagg	ggcaagg	uni	ps	NULL	genic	intron_edge
		hsa-mir-192	7	0	0	taggtca	taggtca	multi	no_ps	clustered	10k_from_gen	.
		hsa-mir-192	7	0	0	attggca	attggca	multi	no_ps	clustered	10k_from_gen	.
		hsa-mir-193a	7	0	0	actggcc	actggcc	multi	no_ps	NULL	50k_from_gen	.
		hsa-mir-193a	7	0	0	gggtctt	gggtctt	multi	no_ps	NULL	50k_from_gen	.
		hsa-mir-193b	7	0	0	actggcc	actggcc	multi	no_ps	clustered	50k_from_gen	.
		hsa-mir-193b	7	0	0	ggggttt	ggggttt	multi	no_ps	clustered	50k_from_gen	.
		hsa-mir-194-1	7	0	0	ctgttac	ctgttac	multi	no_ps	clustered	50k_from_gen	.
		hsa-mir-194-2	7	0	0	ctgttac	ctgttac	multi	no_ps	clustered	10k_from_gen	.
		hsa-mir-194-2	7	0	0	cccactg	cccactg	multi	no_ps	clustered	10k_from_gen	.
		hsa-mir-195	7	0	0	aatattg	aatattg	multi	no_ps	clustered	50k_from_gen	.
		hsa-mir-195	7	0	0	tgctgct	tgctgct	multi	no_ps	clustered	50k_from_gen	.
		hsa-mir-196a-1	7	0	0	actacct	actacct	multi	no_ps	NULL	10k_from_gen	.
		hsa-mir-196a-2	7	0	0	aggtagt	aggtagt	multi	no_ps	NULL	10k_from_gen	.
		hsa-mir-196a-2	7	0	0	ggcaaca	ggcaaca	multi	no_ps	NULL	10k_from_gen	.
		hsa-mir-196b	7	0	0	actacct	actacct	multi	no_ps	NULL	10k_from_gen	.
		hsa-mir-196b	7	0	0	gctgtcg	gctgtcg	multi	no_ps	NULL	10k_from_gen	.
		hsa-mir-197	7	0	0	gggtaga	gggtaga	uni	no_ps	NULL	10k_from_gen	.
		hsa-mir-197	7	0	0	tcaccac	tcaccac	uni	no_ps	NULL	10k_from_gen	.
		hsa-mir-1972-1	7	0	0	tggcctg	tggcctg	multi	ps	NULL	50k_from_gen	.
		hsa-mir-1976	7	0	0	ctcctgc	ctcctgc	uni	ps	NULL	genic	intron_core
		hsa-mir-199a-1	7	0	0	acactgg	acactgg	multi	no_ps	NULL	50k_from_gen	.
		hsa-mir-199a-1	7	0	0	actactg	actactg	multi	no_ps	NULL	50k_from_gen	.
		hsa-mir-199a-2	7	0	0	acactgg	acactgg	multi	no_ps	clustered	intergenic	.
		hsa-mir-199a-2	7	0	0	actactg	actactg	multi	no_ps	clustered	intergenic	.
		hsa-mir-199b	7	0	0	actactg	actactg	multi	no_ps	clustered	50k_from_gen	.
		hsa-mir-199b	7	0	0	acactgg	acactgg	multi	no_ps	clustered	50k_from_gen	.
		hsa-mir-19a	7	0	0	gtgcaaa	gtgcaaa	multi	no_ps	clustered	50k_from_gen	.
		hsa-mir-19a	7	0	0	gttttgc	gttttgc	multi	no_ps	clustered	50k_from_gen	.
		hsa-mir-19b-1	7	0	0	gttttgc	gttttgc	multi	no_ps	clustered	50k_from_gen	.
		hsa-mir-19b-1	7	0	0	gtgcaaa	gtgcaaa	multi	no_ps	clustered	50k_from_gen	.
		hsa-mir-19b-2	7	0	0	tttgcac	tttgcac	multi	no_ps	clustered	intergenic	.
		hsa-mir-19b-2	7	0	0	gcaaaac	gcaaaac	multi	no_ps	clustered	intergenic	.
		hsa-mir-200a	7	0	0	atcttac	atcttac	multi	no_ps	clustered	10k_from_gen	.
		hsa-mir-200a	7	0	0	aacactg	aacactg	multi	no_ps	clustered	10k_from_gen	.
		hsa-mir-200c	7	0	0	aatactg	aatactg	multi	no_ps	clustered	10k_from_gen	.
		hsa-mir-200c	7	0	0	gtcttac	gtcttac	multi	no_ps	clustered	10k_from_gen	.
		hsa-mir-202	7	0	0	atacctc	atacctc	uni	no_ps	NULL	50k_from_gen	.
		hsa-mir-202	7	0	0	catagga	catagga	uni	no_ps	NULL	50k_from_gen	.
		hsa-mir-204	7	0	0	ttcccag	ttcccag	multi	no_ps	NULL	genic	intron_core
		hsa-mir-204	7	0	0	aaaggga	aaaggga	multi	no_ps	NULL	genic	intron_core
		hsa-mir-205	7	0	0	ccttcat	ccttcat	uni	no_ps	NULL	genic	exon
		hsa-mir-205	7	0	0	atttcag	atttcag	uni	no_ps	NULL	genic	exon
		hsa-mir-2053	7	0	0	tgttaat	tgttaat	uni	ps	NULL	intergenic	.
		hsa-mir-206	7	0	0	ggaatgt	ggaatgt	multi	no_ps	clustered	50k_from_gen	.
		hsa-mir-208a	7	0	0	aaaagct	aaaagct	multi	no_ps	NULL	genic	intron_core
		hsa-mir-208a	7	0	0	cgtctta	cgtctta	multi	no_ps	NULL	genic	intron_core
		hsa-mir-208b	7	0	0	cgtctta	cgtctta	multi	no_ps	NULL	genic	intron_core
		hsa-mir-208b	7	0	0	aaaagct	aaaagct	multi	no_ps	NULL	genic	intron_core
		hsa-mir-20a	7	0	0	aaagtgc	aaagtgc	multi	no_ps	clustered	50k_from_gen	.
		hsa-mir-20a	7	0	0	ctgcatt	ctgcatt	multi	no_ps	clustered	50k_from_gen	.
		hsa-mir-20b	7	0	0	gcacttt	gcacttt	multi	no_ps	clustered	intergenic	.
		hsa-mir-20b	7	0	0	actacag	actacag	multi	no_ps	clustered	intergenic	.
		hsa-mir-21	7	0	0	aacacca	aacacca	uni	no_ps	NULL	10k_from_gen	.
		hsa-mir-21	7	0	0	agcttat	agcttat	uni	no_ps	NULL	10k_from_gen	.
		hsa-mir-210	7	0	0	acgcaca	acgcaca	uni	no_ps	NULL	10k_from_gen	.
		hsa-mir-210	7	0	0	caggggc	caggggc	uni	no_ps	NULL	10k_from_gen	.
		hsa-mir-211	7	0	0	gtccctg	gtccctg	multi	no_ps	NULL	genic	intron_core
		hsa-mir-211	7	0	0	aaaggga	aaaggga	multi	no_ps	NULL	genic	intron_core
		hsa-mir-2110	7	0	0	ttcccca	ttcccca	uni	ps	NULL	genic	5_utr
		hsa-mir-2113	7	0	0	tttgtgc	tttgtgc	uni	ps	NULL	intergenic	.
		hsa-mir-2114	7	0	0	agtccct	agtccct	uni	ps	NULL	intergenic	.
		hsa-mir-2114	7	0	0	gagcctc	gagcctc	uni	ps	NULL	intergenic	.
		hsa-mir-215	7	0	0	taggtca	taggtca	multi	no_ps	clustered	50k_from_gen	.
		hsa-mir-215	7	0	0	atgacag	atgacag	multi	no_ps	clustered	50k_from_gen	.
		hsa-mir-216a	7	0	0	cactgtg	cactgtg	multi	no_ps	clustered	intergenic	.
		hsa-mir-216b	7	0	0	agagatt	agagatt	multi	no_ps	NULL	intergenic	.
		hsa-mir-216b	7	0	0	aagtgtg	aagtgtg	multi	no_ps	NULL	intergenic	.
		hsa-mir-217	7	0	0	atgcagt	atgcagt	uni	no_ps	clustered	intergenic	.
		hsa-mir-218-1	7	0	0	tggttcc	tggttcc	multi	no_ps	NULL	genic	intron_core
		hsa-mir-218-1	7	0	0	tgtgctt	tgtgctt	multi	no_ps	NULL	genic	intron_core
		hsa-mir-218-2	7	0	0	aagcaca	aagcaca	multi	no_ps	NULL	genic	intron_core
		hsa-mir-218-2	7	0	0	gaaccat	gaaccat	multi	no_ps	NULL	genic	intron_core
		hsa-mir-22	7	0	0	ggcagct	ggcagct	uni	no_ps	NULL	10k_from_gen	.
		hsa-mir-22	7	0	0	gaagaac	gaagaac	uni	no_ps	NULL	10k_from_gen	.
		hsa-mir-221	7	0	0	tgccagg	tgccagg	multi	no_ps	clustered	intergenic	.
		hsa-mir-221	7	0	0	atgtagc	atgtagc	multi	no_ps	clustered	intergenic	.
		hsa-mir-222	7	0	0	atgtagc	atgtagc	multi	no_ps	clustered	intergenic	.
		hsa-mir-222	7	0	0	ctactga	ctactga	multi	no_ps	clustered	intergenic	.
		hsa-mir-223	7	0	0	gtgtatt	gtgtatt	uni	no_ps	NULL	intergenic	.
		hsa-mir-223	7	0	0	gtcagtt	gtcagtt	uni	no_ps	NULL	intergenic	.
		hsa-mir-224	7	0	0	gtgactt	gtgactt	uni	no_ps	clustered	genic	intron_core
		hsa-mir-224	7	0	0	accattt	accattt	uni	no_ps	clustered	genic	intron_core
		hsa-mir-2276	7	0	0	ccctctg	ccctctg	uni	ps	NULL	genic	intron_core
		hsa-mir-2276	7	0	0	ctgcaag	ctgcaag	uni	ps	NULL	genic	intron_core
		hsa-mir-2277	7	0	0	cccgcgc	cccgcgc	uni	ps	NULL	genic	3_utr
		hsa-mir-2277	7	0	0	cgctgtc	cgctgtc	uni	ps	NULL	genic	3_utr
		hsa-mir-2278	7	0	0	agagcag	agagcag	uni	ps	NULL	genic	intron_core
		hsa-mir-2355	7	0	0	ctgggga	ctgggga	uni	no_ps	NULL	genic	intron_core
		hsa-mir-2355	7	0	0	aggacaa	aggacaa	uni	no_ps	NULL	genic	intron_core
		hsa-mir-2392	7	0	0	aggatgg	aggatgg	uni	ps	NULL	intergenic	.
		hsa-mir-23a	7	0	0	aatgtga	aatgtga	multi	no_ps	clustered	50k_from_gen	.
		hsa-mir-23a	7	0	0	ggaaccc	ggaaccc	multi	no_ps	clustered	50k_from_gen	.
		hsa-mir-23b	7	0	0	gggttcc	gggttcc	multi	no_ps	clustered	genic	intron_core
		hsa-mir-23b	7	0	0	tcacatt	tcacatt	multi	no_ps	clustered	genic	intron_core
		hsa-mir-23c	7	0	0	aatgtga	aatgtga	uni	ps	NULL	genic	intron_core
		hsa-mir-24-2	7	0	0	agtaggc	agtaggc	multi	no_ps	clustered	50k_from_gen	.
		hsa-mir-24-2	7	0	0	ctgagcc	ctgagcc	multi	no_ps	clustered	50k_from_gen	.
		hsa-mir-2467	7	0	0	cctctgc	cctctgc	uni	ps	NULL	genic	intron_core
		hsa-mir-2467	7	0	0	gagcctc	gagcctc	uni	ps	NULL	genic	intron_core
		hsa-mir-25	7	0	0	ctccgcc	ctccgcc	multi	no_ps	clustered	genic	intron_edge
		hsa-mir-25	7	0	0	gtgcaat	gtgcaat	multi	no_ps	clustered	genic	intron_edge
		hsa-mir-2681	7	0	0	ccatgat	ccatgat	uni	ps	NULL	genic	intron_core
		hsa-mir-2681	7	0	0	ggtaaaa	ggtaaaa	uni	ps	NULL	genic	intron_core
		hsa-mir-2682	7	0	0	actgcct	actgcct	uni	ps	clustered	intergenic	.
		hsa-mir-26a-1	7	0	0	ctattct	ctattct	multi	no_ps	NULL	genic	intron_core
		hsa-mir-26a-1	7	0	0	tcaagta	tcaagta	multi	no_ps	NULL	genic	intron_core
		hsa-mir-26a-2	7	0	0	tacttga	tacttga	multi	no_ps	NULL	genic	intron_edge
		hsa-mir-26a-2	7	0	0	agaatag	agaatag	multi	no_ps	NULL	genic	intron_edge
		hsa-mir-26b	7	0	0	ctgttct	ctgttct	multi	no_ps	NULL	genic	intron_core
		hsa-mir-26b	7	0	0	tcaagta	tcaagta	multi	no_ps	NULL	genic	intron_core
		hsa-mir-27a	7	0	0	taagccc	taagccc	multi	no_ps	clustered	50k_from_gen	.
		hsa-mir-27a	7	0	0	actgtga	actgtga	multi	no_ps	clustered	50k_from_gen	.
		hsa-mir-27b	7	0	0	gagctta	gagctta	multi	no_ps	clustered	genic	intron_core
		hsa-mir-27b	7	0	0	tcacagt	tcacagt	multi	no_ps	clustered	genic	intron_core
		hsa-mir-28	7	0	0	aggagct	aggagct	multi	no_ps	NULL	genic	intron_core
		hsa-mir-28	7	0	0	actagat	actagat	multi	no_ps	NULL	genic	intron_core
		hsa-mir-2861	7	0	0	gggcctg	gggcctg	uni	no_ps	NULL	10k_from_gen	.
		hsa-mir-296	7	0	0	ggggccc	ggggccc	uni	no_ps	clustered	intergenic	.
		hsa-mir-296	7	0	0	caaccct	caaccct	uni	no_ps	clustered	intergenic	.
		hsa-mir-297	7	0	0	acataca	acataca	uni	no_ps	NULL	intergenic	.
		hsa-mir-298	7	0	0	cttctgc	cttctgc	uni	no_ps	clustered	intergenic	.
		hsa-mir-299	7	0	0	ggtttac	ggtttac	uni	no_ps	clustered	intergenic	.
		hsa-mir-299	7	0	0	atgtggg	atgtggg	uni	no_ps	clustered	intergenic	.
		hsa-mir-29a	7	0	0	aaatcag	aaatcag	multi	no_ps	clustered	intergenic	.
		hsa-mir-29a	7	0	0	tggtgct	tggtgct	multi	no_ps	clustered	intergenic	.
		hsa-mir-29b-1	7	0	0	tggtgct	tggtgct	multi	no_ps	clustered	intergenic	.
		hsa-mir-29b-1	7	0	0	aaaccag	aaaccag	multi	no_ps	clustered	intergenic	.
		hsa-mir-29b-2	7	0	0	tggtgct	tggtgct	multi	no_ps	clustered	intergenic	.
		hsa-mir-29b-2	7	0	0	gaaacca	gaaacca	multi	no_ps	clustered	intergenic	.
		hsa-mir-29c	7	0	0	atcggtc	atcggtc	multi	no_ps	clustered	intergenic	.
		hsa-mir-29c	7	0	0	tggtgct	tggtgct	multi	no_ps	clustered	intergenic	.
		hsa-mir-300	7	0	0	atacaag	atacaag	multi	no_ps	clustered	intergenic	.
		hsa-mir-301a	7	0	0	ttgcact	ttgcact	multi	no_ps	NULL	genic	intron_core
		hsa-mir-301a	7	0	0	gtcagag	gtcagag	multi	no_ps	NULL	genic	intron_core
		hsa-mir-301b	7	0	0	agtgcaa	agtgcaa	multi	no_ps	clustered	10k_from_gen	.
		hsa-mir-302b	7	0	0	agcactt	agcactt	multi	no_ps	clustered	50k_from_gen	.
		hsa-mir-302b	7	0	0	gttaaag	gttaaag	multi	no_ps	clustered	50k_from_gen	.
		hsa-mir-302c	7	0	0	atgttaa	atgttaa	multi	no_ps	clustered	50k_from_gen	.
		hsa-mir-302c	7	0	0	agcactt	agcactt	multi	no_ps	clustered	50k_from_gen	.
		hsa-mir-302d	7	0	0	gttaaag	gttaaag	multi	no_ps	clustered	50k_from_gen	.
		hsa-mir-302d	7	0	0	agcactt	agcactt	multi	no_ps	clustered	50k_from_gen	.
		hsa-mir-3064	7	0	0	cagccag	cagccag	uni	no_ps	clustered	genic	intron_edge
		hsa-mir-3064	7	0	0	tgtggca	tgtggca	uni	no_ps	clustered	genic	intron_edge
		hsa-mir-30a	7	0	0	tgtttac	tgtttac	multi	no_ps	NULL	intergenic	.
		hsa-mir-30a	7	0	0	actgaaa	actgaaa	multi	no_ps	NULL	intergenic	.
		hsa-mir-30b	7	0	0	cctccca	cctccca	multi	no_ps	clustered	intergenic	.
		hsa-mir-30b	7	0	0	tgtttac	tgtttac	multi	no_ps	clustered	intergenic	.
		hsa-mir-30c-1	7	0	0	gtaaaca	gtaaaca	multi	no_ps	clustered	genic	intron_core
		hsa-mir-30c-1	7	0	0	tgggaga	tgggaga	multi	no_ps	clustered	genic	intron_core
		hsa-mir-30c-2	7	0	0	tctccca	tctccca	multi	no_ps	NULL	intergenic	.
		hsa-mir-30c-2	7	0	0	tgtttac	tgtttac	multi	no_ps	NULL	intergenic	.
		hsa-mir-30d	7	0	0	tgtttac	tgtttac	multi	no_ps	clustered	intergenic	.
		hsa-mir-30d	7	0	0	actgaaa	actgaaa	multi	no_ps	clustered	intergenic	.
		hsa-mir-30e	7	0	0	gtaaaca	gtaaaca	multi	no_ps	clustered	genic	intron_core
		hsa-mir-30e	7	0	0	tttcagt	tttcagt	multi	no_ps	clustered	genic	intron_core
		hsa-mir-31	7	0	0	gcatagc	gcatagc	uni	no_ps	NULL	50k_from_gen	.
		hsa-mir-31	7	0	0	tcttgcc	tcttgcc	uni	no_ps	NULL	50k_from_gen	.
		hsa-mir-3115	7	0	0	tatgggt	tatgggt	uni	ps	NULL	genic	intron_core
		hsa-mir-3117	7	0	0	taggact	taggact	uni	ps	NULL	genic	intron_core
		hsa-mir-3117	7	0	0	gacacta	gacacta	uni	ps	NULL	genic	intron_core
		hsa-mir-3121	7	0	0	tctattt	tctattt	uni	ps	NULL	genic	intron_core
		hsa-mir-3121	7	0	0	gcaaagg	gcaaagg	uni	ps	NULL	genic	intron_core
		hsa-mir-3123	7	0	0	agagaat	agagaat	uni	ps	NULL	intergenic	.
		hsa-mir-3124	7	0	0	tcgcggg	tcgcggg	uni	ps	NULL	50k_from_gen	.
		hsa-mir-3124	7	0	0	ctttcct	ctttcct	uni	ps	NULL	50k_from_gen	.
		hsa-mir-3125	7	0	0	agaggaa	agaggaa	uni	ps	NULL	genic	intron_core
		hsa-mir-3127	7	0	0	tcagggc	tcagggc	uni	ps	NULL	genic	intron_core
		hsa-mir-3127	7	0	0	ccccttc	ccccttc	uni	ps	NULL	genic	intron_core
		hsa-mir-3128	7	0	0	ttgccag	ttgccag	uni	ps	NULL	genic	intron_core
		hsa-mir-3132	7	0	0	tctaccc	tctaccc	uni	ps	NULL	10k_from_gen	.
		hsa-mir-3133	7	0	0	aaagaac	aaagaac	uni	ps	NULL	genic	intron_core
		hsa-mir-3134	7	0	0	atccatc	atccatc	uni	ps	NULL	genic	intron_core
		hsa-mir-3135a	7	0	0	gcctagg	gcctagg	multi	ps	NULL	genic	intron_core
		hsa-mir-3136	7	0	0	tcagtca	tcagtca	uni	ps	NULL	genic	intron_core
		hsa-mir-3137	7	0	0	gctacag	gctacag	uni	ps	NULL	genic	intron_core
		hsa-mir-3138	7	0	0	tgtccac	tgtccac	uni	ps	NULL	genic	intron_edge
		hsa-mir-3139	7	0	0	aggagct	aggagct	uni	ps	NULL	genic	intron_core
		hsa-mir-3140	7	0	0	attcagg	attcagg	uni	ps	NULL	genic	intron_core
		hsa-mir-3140	7	0	0	caaaagc	caaaagc	uni	ps	NULL	genic	intron_core
		hsa-mir-3144	7	0	0	tatacct	tatacct	uni	ps	NULL	intergenic	.
		hsa-mir-3144	7	0	0	ggggacc	ggggacc	uni	ps	NULL	intergenic	.
		hsa-mir-3145	7	0	0	ttggagt	ttggagt	uni	ps	NULL	genic	intron_core
		hsa-mir-3145	7	0	0	aaatatc	aaatatc	uni	ps	NULL	genic	intron_core
		hsa-mir-3147	7	0	0	gttgggc	gttgggc	uni	ps	NULL	50k_from_gen	.
		hsa-mir-3148	7	0	0	tttttcc	tttttcc	uni	ps	NULL	intergenic	.
		hsa-mir-3149	7	0	0	catacaa	catacaa	uni	ps	NULL	50k_from_gen	.
		hsa-mir-3152	7	0	0	ttgcctc	ttgcctc	uni	ps	NULL	genic	intron_core
		hsa-mir-3152	7	0	0	gtgttag	gtgttag	uni	ps	NULL	genic	intron_core
		hsa-mir-3154	7	0	0	cccttct	cccttct	uni	no_ps	clustered	50k_from_gen	.
		hsa-mir-3157	7	0	0	tagggca	tagggca	uni	ps	NULL	intergenic	.
		hsa-mir-3157	7	0	0	tggctga	tggctga	uni	ps	NULL	intergenic	.
		hsa-mir-3159	7	0	0	aggatta	aggatta	uni	ps	NULL	10k_from_gen	.
		hsa-mir-3161	7	0	0	tgataag	tgataag	uni	ps	NULL	genic	intron_core
		hsa-mir-3163	7	0	0	attttat	attttat	uni	ps	NULL	genic	intron_core
		hsa-mir-3164	7	0	0	gtgactt	gtgactt	uni	ps	NULL	genic	intron_core
		hsa-mir-3165	7	0	0	atccacc	atccacc	uni	ps	NULL	genic	intron_core
		hsa-mir-3167	7	0	0	gaaatcc	gaaatcc	uni	ps	NULL	genic	intron_core
		hsa-mir-3168	7	0	0	tagaact	tagaact	uni	ps	NULL	50k_from_gen	.
		hsa-mir-3170	7	0	0	tggggtt	tggggtt	uni	ps	NULL	genic	intron_core
		hsa-mir-3171	7	0	0	atacatc	atacatc	uni	ps	NULL	intergenic	.
		hsa-mir-3173	7	0	0	gcagggc	gcagggc	uni	ps	NULL	genic	intron_core
		hsa-mir-3173	7	0	0	cctcctt	cctcctt	uni	ps	NULL	genic	intron_core
		hsa-mir-3174	7	0	0	agtgagt	agtgagt	uni	ps	NULL	genic	intron_core
		hsa-mir-3175	7	0	0	ggggaga	ggggaga	uni	ps	NULL	genic	intron_core
		hsa-mir-3176	7	0	0	ctggcct	ctggcct	uni	ps	clustered	genic	intron_core
		hsa-mir-3177	7	0	0	gtgtaca	gtgtaca	uni	ps	NULL	genic	intron_core
		hsa-mir-3177	7	0	0	gcacggc	gcacggc	uni	ps	NULL	genic	intron_core
		hsa-mir-3178	7	0	0	cgcgccc	cgcgccc	uni	ps	NULL	10k_from_gen	.
		hsa-mir-3181	7	0	0	tcgggcc	tcgggcc	uni	ps	NULL	genic	intron_core
		hsa-mir-3182	7	0	0	cttctgt	cttctgt	uni	ps	NULL	genic	intron_core
		hsa-mir-3185	7	0	0	cttcttc	cttcttc	uni	ps	NULL	10k_from_gen	.
		hsa-mir-3186	7	0	0	gacgcct	gacgcct	uni	ps	NULL	intergenic	.
		hsa-mir-3186	7	0	0	ccgcgtg	ccgcgtg	uni	ps	NULL	intergenic	.
		hsa-mir-3188	7	0	0	gaggctt	gaggctt	uni	ps	NULL	intergenic	.
		hsa-mir-3189	7	0	0	gccccat	gccccat	uni	ps	NULL	genic	intron_edge
		hsa-mir-3189	7	0	0	ccttggg	ccttggg	uni	ps	NULL	genic	intron_edge
		hsa-mir-3192	7	0	0	ctgggag	ctgggag	uni	ps	NULL	genic	intron_core
		hsa-mir-3192	7	0	0	tctgatc	tctgatc	uni	ps	NULL	genic	intron_core
		hsa-mir-3194	7	0	0	ggctggc	ggctggc	uni	ps	NULL	genic	intron_core
		hsa-mir-3194	7	0	0	gcagagc	gcagagc	uni	ps	NULL	genic	intron_core
		hsa-mir-3197	7	0	0	gaggcgc	gaggcgc	uni	ps	NULL	10k_from_gen	.
		hsa-mir-3198-1	7	0	0	gactcca	gactcca	multi	ps	NULL	genic	intron_core
		hsa-mir-32	7	0	0	ctaaatt	ctaaatt	uni	no_ps	NULL	genic	intron_core
		hsa-mir-32	7	0	0	gtgcaat	gtgcaat	uni	no_ps	NULL	genic	intron_core
		hsa-mir-320a	7	0	0	cagcttt	cagcttt	multi	no_ps	NULL	50k_from_gen	.
		hsa-mir-320b-1	7	0	0	aaagctg	aaagctg	multi	no_ps	NULL	50k_from_gen	.
		hsa-mir-320b-2	7	0	0	cagcttt	cagcttt	multi	no_ps	NULL	genic	intron_core
		hsa-mir-320c-1	7	0	0	aaagctg	aaagctg	multi	no_ps	NULL	intergenic	.
		hsa-mir-320c-2	7	0	0	aaagctg	aaagctg	multi	no_ps	NULL	intergenic	.
		hsa-mir-320d-2	7	0	0	cagcttt	cagcttt	multi	no_ps	NULL	intergenic	.
		hsa-mir-320e	7	0	0	ccagctt	ccagctt	multi	no_ps	NULL	genic	intron_core
		hsa-mir-323a	7	0	0	ggtggtc	ggtggtc	multi	no_ps	clustered	intergenic	.
		hsa-mir-323a	7	0	0	acattac	acattac	multi	no_ps	clustered	intergenic	.
		hsa-mir-323b	7	0	0	ggttgtc	ggttgtc	multi	no_ps	clustered	intergenic	.
		hsa-mir-323b	7	0	0	ccaatac	ccaatac	multi	no_ps	clustered	intergenic	.
		hsa-mir-324	7	0	0	gggatgc	gggatgc	uni	no_ps	NULL	10k_from_gen	.
		hsa-mir-324	7	0	0	ggggcag	ggggcag	uni	no_ps	NULL	10k_from_gen	.
		hsa-mir-326	7	0	0	cccagag	cccagag	uni	no_ps	NULL	genic	intron_core
		hsa-mir-328	7	0	0	gcccccc	gcccccc	uni	no_ps	NULL	10k_from_gen	.
		hsa-mir-328	7	0	0	agggcca	agggcca	uni	no_ps	NULL	10k_from_gen	.
		hsa-mir-329-1	7	0	0	aggtttt	aggtttt	multi	no_ps	clustered	intergenic	.
		hsa-mir-329-1	7	0	0	acacacc	acacacc	multi	no_ps	clustered	intergenic	.
		hsa-mir-331	7	0	0	cccctgg	cccctgg	uni	no_ps	clustered	10k_from_gen	.
		hsa-mir-331	7	0	0	taggtat	taggtat	uni	no_ps	clustered	10k_from_gen	.
		hsa-mir-335	7	0	0	ttttcat	ttttcat	uni	no_ps	NULL	genic	intron_core
		hsa-mir-335	7	0	0	caagagc	caagagc	uni	no_ps	NULL	genic	intron_core
		hsa-mir-337	7	0	0	aacggct	aacggct	uni	no_ps	clustered	intergenic	.
		hsa-mir-337	7	0	0	tcctata	tcctata	uni	no_ps	clustered	intergenic	.
		hsa-mir-339	7	0	0	gacaggg	gacaggg	uni	no_ps	NULL	genic	intron_core
		hsa-mir-339	7	0	0	ggcgctc	ggcgctc	uni	no_ps	NULL	genic	intron_core
		hsa-mir-33a	7	0	0	aatgttt	aatgttt	multi	no_ps	NULL	genic	intron_core
		hsa-mir-33a	7	0	0	tgcattg	tgcattg	multi	no_ps	NULL	genic	intron_core
		hsa-mir-340	7	0	0	gagacgg	gagacgg	uni	no_ps	NULL	genic	intron_core
		hsa-mir-340	7	0	0	ctttata	ctttata	uni	no_ps	NULL	genic	intron_core
		hsa-mir-342	7	0	0	ggggtgc	ggggtgc	uni	no_ps	clustered	genic	intron_core
		hsa-mir-342	7	0	0	ctcacac	ctcacac	uni	no_ps	clustered	genic	intron_core
		hsa-mir-345	7	0	0	ccctgaa	ccctgaa	uni	no_ps	NULL	50k_from_gen	.
		hsa-mir-345	7	0	0	ctgactc	ctgactc	uni	no_ps	NULL	50k_from_gen	.
		hsa-mir-346	7	0	0	ggcagac	ggcagac	uni	no_ps	NULL	genic	intron_core
		hsa-mir-34a	7	0	0	gctgatt	gctgatt	multi	no_ps	NULL	50k_from_gen	.
		hsa-mir-34a	7	0	0	cactgcc	cactgcc	multi	no_ps	NULL	50k_from_gen	.
		hsa-mir-34b	7	0	0	aatcact	aatcact	multi	no_ps	clustered	10k_from_gen	.
		hsa-mir-34b	7	0	0	aggcagt	aggcagt	multi	no_ps	clustered	10k_from_gen	.
		hsa-mir-34c	7	0	0	atcacta	atcacta	multi	no_ps	clustered	10k_from_gen	.
		hsa-mir-34c	7	0	0	ggcagtg	ggcagtg	multi	no_ps	clustered	10k_from_gen	.
		hsa-mir-3605	7	0	0	cacggag	cacggag	uni	ps	NULL	genic	exon
		hsa-mir-3605	7	0	0	catcctc	catcctc	uni	ps	NULL	genic	exon
		hsa-mir-361	7	0	0	tctgata	tctgata	uni	no_ps	NULL	genic	intron_core
		hsa-mir-361	7	0	0	ctggggg	ctggggg	uni	no_ps	NULL	genic	intron_core
		hsa-mir-3610	7	0	0	tccgatt	tccgatt	uni	ps	NULL	genic	5_utr
		hsa-mir-3611	7	0	0	cttcaca	cttcaca	uni	ps	NULL	genic	intron_core
		hsa-mir-3612	7	0	0	ggaggca	ggaggca	uni	ps	NULL	genic	intron_core
		hsa-mir-3613	7	0	0	gtacaac	gtacaac	uni	no_ps	NULL	intergenic	.
		hsa-mir-3613	7	0	0	ttttttg	ttttttg	uni	no_ps	NULL	intergenic	.
		hsa-mir-3615	7	0	0	ctctcgg	ctctcgg	uni	ps	NULL	genic	5_utr
		hsa-mir-3616	7	0	0	tgaagtg	tgaagtg	uni	ps	NULL	genic	intron_core
		hsa-mir-3617	7	0	0	tgctgat	tgctgat	uni	ps	NULL	10k_from_gen	.
		hsa-mir-3617	7	0	0	atgtctt	atgtctt	uni	ps	NULL	10k_from_gen	.
		hsa-mir-3618	7	0	0	gtctaca	gtctaca	uni	no_ps	clustered	genic	5_utr
		hsa-mir-3619	7	0	0	cagcagg	cagcagg	uni	ps	NULL	intergenic	.
		hsa-mir-3619	7	0	0	ggaccat	ggaccat	uni	ps	NULL	intergenic	.
		hsa-mir-362	7	0	0	acacacc	acacacc	uni	no_ps	clustered	genic	intron_core
		hsa-mir-362	7	0	0	atccttg	atccttg	uni	no_ps	clustered	genic	intron_core
		hsa-mir-3620	7	0	0	tgggctg	tgggctg	uni	ps	NULL	genic	intron_core
		hsa-mir-3620	7	0	0	caccctg	caccctg	uni	ps	NULL	genic	intron_core
		hsa-mir-3621	7	0	0	gacccgc	gacccgc	uni	ps	NULL	genic	intron_core
		hsa-mir-3648	7	0	0	gccgcgg	gccgcgg	uni	ps	clustered	intergenic	.
		hsa-mir-3649	7	0	0	aggtccc	aggtccc	uni	ps	NULL	intergenic	.
		hsa-mir-3650	7	0	0	acacacc	acacacc	uni	ps	NULL	genic	intron_core
		hsa-mir-3651	7	0	0	gggctat	gggctat	uni	ps	NULL	genic	intron_core
		hsa-mir-3652	7	0	0	ggctgga	ggctgga	uni	ps	NULL	genic	exon
		hsa-mir-3655	7	0	0	cttgtcg	cttgtcg	uni	ps	NULL	genic	exon
		hsa-mir-3656	7	0	0	gcgggtg	gcgggtg	uni	ps	NULL	genic	exon
		hsa-mir-3657	7	0	0	gggacac	gggacac	uni	ps	NULL	genic	intron_core
		hsa-mir-365a	7	0	0	gggactt	gggactt	multi	no_ps	clustered	50k_from_gen	.
		hsa-mir-365a	7	0	0	aatgccc	aatgccc	multi	no_ps	clustered	50k_from_gen	.
		hsa-mir-365b	7	0	0	gggactt	gggactt	multi	no_ps	clustered	50k_from_gen	.
		hsa-mir-365b	7	0	0	aatgccc	aatgccc	multi	no_ps	clustered	50k_from_gen	.
		hsa-mir-3660	7	0	0	ctgtcag	ctgtcag	uni	no_ps	NULL	intergenic	.
		hsa-mir-3661	7	0	0	gacctgg	gacctgg	uni	ps	NULL	intergenic	.
		hsa-mir-3663	7	0	0	agaccag	agaccag	uni	ps	NULL	50k_from_gen	.
		hsa-mir-3663	7	0	0	ggtgctc	ggtgctc	uni	ps	NULL	50k_from_gen	.
		hsa-mir-3665	7	0	0	cacctgc	cacctgc	uni	ps	NULL	intergenic	.
		hsa-mir-3666	7	0	0	agtgcaa	agtgcaa	uni	ps	NULL	genic	intron_core
		hsa-mir-3668	7	0	0	atgtaga	atgtaga	uni	ps	NULL	intergenic	.
		hsa-mir-367	7	0	0	gtgcaat	gtgcaat	uni	no_ps	clustered	50k_from_gen	.
		hsa-mir-367	7	0	0	gcaacag	gcaacag	uni	no_ps	clustered	50k_from_gen	.
		hsa-mir-3672	7	0	0	tgagact	tgagact	uni	ps	NULL	intergenic	.
		hsa-mir-3675	7	0	0	gccccat	gccccat	uni	ps	NULL	intergenic	.
		hsa-mir-3675	7	0	0	tagagat	tagagat	uni	ps	NULL	intergenic	.
		hsa-mir-3678	7	0	0	ccgtaca	ccgtaca	uni	ps	NULL	intergenic	.
		hsa-mir-3678	7	0	0	tgcagag	tgcagag	uni	ps	NULL	intergenic	.
		hsa-mir-3679	7	0	0	ttccccc	ttccccc	uni	ps	NULL	intergenic	.
		hsa-mir-3679	7	0	0	gaggata	gaggata	uni	ps	NULL	intergenic	.
		hsa-mir-3681	7	0	0	agtggat	agtggat	uni	ps	NULL	intergenic	.
		hsa-mir-3681	7	0	0	cacagtg	cacagtg	uni	ps	NULL	intergenic	.
		hsa-mir-3682	7	0	0	agaagta	agaagta	uni	ps	NULL	genic	intron_core
		hsa-mir-3682	7	0	0	tatcatc	tatcatc	uni	ps	NULL	genic	intron_core
		hsa-mir-3686	7	0	0	ttacaga	ttacaga	uni	ps	NULL	intergenic	.
		hsa-mir-3687	7	0	0	ccggaca	ccggaca	uni	ps	clustered	intergenic	.
		hsa-mir-369	7	0	0	gatcgac	gatcgac	multi	no_ps	clustered	intergenic	.
		hsa-mir-369	7	0	0	ataatac	ataatac	multi	no_ps	clustered	intergenic	.
		hsa-mir-3691	7	0	0	gacttgg	gacttgg	uni	ps	NULL	genic	intron_core
		hsa-mir-3691	7	0	0	catccac	catccac	uni	ps	NULL	genic	intron_core
		hsa-mir-3692	7	0	0	ctgctgg	ctgctgg	uni	ps	NULL	genic	intron_core
		hsa-mir-370	7	0	0	aggtcac	aggtcac	uni	no_ps	NULL	intergenic	.
		hsa-mir-370	7	0	0	cctgctg	cctgctg	uni	no_ps	NULL	intergenic	.
		hsa-mir-3714	7	0	0	aaggcag	aaggcag	uni	ps	NULL	genic	intron_core
		hsa-mir-372	7	0	0	ctcaaat	ctcaaat	multi	no_ps	clustered	intergenic	.
		hsa-mir-372	7	0	0	aagtgct	aagtgct	multi	no_ps	clustered	intergenic	.
		hsa-mir-373	7	0	0	ctcaaaa	ctcaaaa	uni	ps	clustered	intergenic	.
		hsa-mir-373	7	0	0	aagtgct	aagtgct	uni	ps	clustered	intergenic	.
		hsa-mir-374a	7	0	0	ctgataa	ctgataa	multi	no_ps	clustered	intergenic	.
		hsa-mir-374a	7	0	0	tattata	tattata	multi	no_ps	clustered	intergenic	.
		hsa-mir-375	7	0	0	cgaacaa	cgaacaa	uni	no_ps	NULL	10k_from_gen	.
		hsa-mir-376a-2	7	0	0	tcataga	tcataga	multi	no_ps	clustered	intergenic	.
		hsa-mir-376a-2	7	0	0	gtagatt	gtagatt	multi	no_ps	clustered	intergenic	.
		hsa-mir-376b	7	0	0	tcataga	tcataga	multi	no_ps	clustered	intergenic	.
		hsa-mir-376b	7	0	0	gtggata	gtggata	multi	no_ps	clustered	intergenic	.
		hsa-mir-376c	7	0	0	acataga	acataga	multi	no_ps	clustered	intergenic	.
		hsa-mir-376c	7	0	0	gtggata	gtggata	multi	no_ps	clustered	intergenic	.
		hsa-mir-377	7	0	0	gaggttg	gaggttg	multi	no_ps	clustered	intergenic	.
		hsa-mir-377	7	0	0	tcacaca	tcacaca	multi	no_ps	clustered	intergenic	.
		hsa-mir-378a	7	0	0	ctggact	ctggact	multi	no_ps	NULL	genic	intron_core
		hsa-mir-378a	7	0	0	tcctgac	tcctgac	multi	no_ps	NULL	genic	intron_core
		hsa-mir-378b	7	0	0	ctggact	ctggact	multi	no_ps	NULL	50k_from_gen	.
		hsa-mir-378d-2	7	0	0	agtccag	agtccag	multi	no_ps	NULL	intergenic	.
		hsa-mir-378e	7	0	0	ctggact	ctggact	multi	no_ps	NULL	genic	intron_core
		hsa-mir-378f	7	0	0	ctggact	ctggact	uni	ps	NULL	50k_from_gen	.
		hsa-mir-378g	7	0	0	agcccag	agcccag	uni	ps	NULL	intergenic	.
		hsa-mir-378h	7	0	0	ctggact	ctggact	uni	ps	NULL	50k_from_gen	.
		hsa-mir-378i	7	0	0	agtccag	agtccag	uni	ps	NULL	10k_from_gen	.
		hsa-mir-378j	7	0	0	aatccag	aatccag	uni	ps	NULL	genic	intron_core
		hsa-mir-379	7	0	0	ggtagac	ggtagac	multi	no_ps	clustered	intergenic	.
		hsa-mir-379	7	0	0	atgtaac	atgtaac	multi	no_ps	clustered	intergenic	.
		hsa-mir-380	7	0	0	ggttgac	ggttgac	multi	no_ps	clustered	intergenic	.
		hsa-mir-380	7	0	0	atgtaat	atgtaat	multi	no_ps	clustered	intergenic	.
		hsa-mir-381	7	0	0	atacaag	atacaag	multi	no_ps	clustered	intergenic	.
		hsa-mir-381	7	0	0	gcgaggt	gcgaggt	multi	no_ps	clustered	intergenic	.
		hsa-mir-382	7	0	0	atcattc	atcattc	multi	no_ps	clustered	intergenic	.
		hsa-mir-382	7	0	0	aagttgt	aagttgt	multi	no_ps	clustered	intergenic	.
		hsa-mir-383	7	0	0	agtgctg	agtgctg	uni	no_ps	NULL	genic	intron_core
		hsa-mir-383	7	0	0	tctgatc	tctgatc	uni	no_ps	NULL	genic	intron_core
		hsa-mir-3907	7	0	0	gagcacc	gagcacc	uni	ps	NULL	genic	intron_core
		hsa-mir-3908	7	0	0	agcaatg	agcaatg	uni	ps	NULL	50k_from_gen	.
		hsa-mir-3909	7	0	0	gtcctct	gtcctct	uni	ps	clustered	genic	intron_core
		hsa-mir-3916	7	0	0	ttcctct	ttcctct	uni	ps	NULL	50k_from_gen	.
		hsa-mir-3917	7	0	0	gtccgag	gtccgag	uni	ps	NULL	genic	intron_core
		hsa-mir-3918	7	0	0	ggccctg	ggccctg	uni	ps	NULL	10k_from_gen	.
		hsa-mir-3925	7	0	0	gttctct	gttctct	uni	ps	NULL	intergenic	.
		hsa-mir-3934	7	0	0	gctcagg	gctcagg	uni	ps	NULL	10k_from_gen	.
		hsa-mir-3934	7	0	0	caggtgt	caggtgt	uni	ps	NULL	10k_from_gen	.
		hsa-mir-3935	7	0	0	gtagata	gtagata	uni	ps	NULL	genic	intron_core
		hsa-mir-3937	7	0	0	caggcgg	caggcgg	uni	ps	NULL	intergenic	.
		hsa-mir-3938	7	0	0	agggaat	agggaat	uni	ps	NULL	genic	intron_core
		hsa-mir-3940	7	0	0	ccgggct	ccgggct	uni	ps	NULL	genic	exon
		hsa-mir-3940	7	0	0	caaccca	caaccca	uni	ps	NULL	genic	exon
		hsa-mir-3942	7	0	0	tattgct	tattgct	uni	ps	NULL	genic	intron_edge
		hsa-mir-3942	7	0	0	atctgaa	atctgaa	uni	ps	NULL	genic	intron_edge
		hsa-mir-3943	7	0	0	agccccc	agccccc	uni	ps	NULL	genic	intron_core
		hsa-mir-3944	7	0	0	gctgcac	gctgcac	uni	ps	NULL	genic	intron_core
		hsa-mir-3944	7	0	0	agcccga	agcccga	uni	ps	NULL	genic	intron_core
		hsa-mir-3972	7	0	0	tgccagc	tgccagc	uni	ps	NULL	genic	intron_core
		hsa-mir-3973	7	0	0	caaagta	caaagta	uni	ps	NULL	genic	intron_core
		hsa-mir-3976	7	0	0	atagaga	atagaga	uni	ps	NULL	intergenic	.
		hsa-mir-409	7	0	0	aatgttg	aatgttg	multi	no_ps	clustered	intergenic	.
		hsa-mir-409	7	0	0	ggttacc	ggttacc	multi	no_ps	clustered	intergenic	.
		hsa-mir-410	7	0	0	ggttgtc	ggttgtc	multi	no_ps	clustered	intergenic	.
		hsa-mir-410	7	0	0	atataac	atataac	multi	no_ps	clustered	intergenic	.
		hsa-mir-411	7	0	0	atgtaac	atgtaac	multi	no_ps	clustered	intergenic	.
		hsa-mir-411	7	0	0	agtagac	agtagac	multi	no_ps	clustered	intergenic	.
		hsa-mir-412	7	0	0	cttcacc	cttcacc	uni	no_ps	clustered	intergenic	.
		hsa-mir-412	7	0	0	ggtcgac	ggtcgac	uni	no_ps	clustered	intergenic	.
		hsa-mir-421	7	0	0	ctgttga	ctgttga	multi	no_ps	clustered	intergenic	.
		hsa-mir-422a	7	0	0	agtccag	agtccag	uni	ps	NULL	50k_from_gen	.
		hsa-mir-424	7	0	0	tgctgct	tgctgct	uni	no_ps	clustered	50k_from_gen	.
		hsa-mir-424	7	0	0	acgtttt	acgtttt	uni	no_ps	clustered	50k_from_gen	.
		hsa-mir-425	7	0	0	ttcccga	ttcccga	uni	no_ps	clustered	genic	intron_core
		hsa-mir-425	7	0	0	gtgtcat	gtgtcat	uni	no_ps	clustered	genic	intron_core
		hsa-mir-4253	7	0	0	catgccc	catgccc	uni	ps	NULL	intergenic	.
		hsa-mir-4254	7	0	0	ctccagg	ctccagg	uni	ps	NULL	genic	intron_core
		hsa-mir-4257	7	0	0	cagaggt	cagaggt	uni	ps	NULL	genic	intron_edge
		hsa-mir-4258	7	0	0	cccgcca	cccgcca	uni	ps	NULL	genic	intron_core
		hsa-mir-4259	7	0	0	cccaact	cccaact	uni	ps	NULL	genic	intron_edge
		hsa-mir-4260	7	0	0	gccccaa	gccccaa	uni	ps	NULL	genic	exon
		hsa-mir-4266	7	0	0	cctccta	cctccta	uni	ps	NULL	intergenic	.
		hsa-mir-4267	7	0	0	gagctgg	gagctgg	uni	ps	NULL	50k_from_gen	.
		hsa-mir-4268	7	0	0	gaggagc	gaggagc	uni	ps	NULL	intergenic	.
		hsa-mir-4269	7	0	0	caggcac	caggcac	uni	ps	NULL	intergenic	.
		hsa-mir-4270	7	0	0	ctccctg	ctccctg	uni	ps	NULL	genic	intron_core
		hsa-mir-4271	7	0	0	ggggaag	ggggaag	uni	ps	NULL	50k_from_gen	.
		hsa-mir-4274	7	0	0	agcagtc	agcagtc	uni	ps	NULL	genic	intron_core
		hsa-mir-4275	7	0	0	caattac	caattac	uni	ps	NULL	intergenic	.
		hsa-mir-4281	7	0	0	cgggacc	cgggacc	uni	ps	NULL	genic	intron_core
		hsa-mir-4282	7	0	0	aaatttt	aaatttt	uni	ps	NULL	intergenic	.
		hsa-mir-4284	7	0	0	ggctcac	ggctcac	uni	ps	NULL	50k_from_gen	.
		hsa-mir-4285	7	0	0	cggcgag	cggcgag	uni	ps	NULL	genic	intron_core
		hsa-mir-4286	7	0	0	ccccact	ccccact	uni	ps	NULL	10k_from_gen	.
		hsa-mir-4289	7	0	0	cacaatg	cacaatg	uni	ps	NULL	intergenic	.
		hsa-mir-4290	7	0	0	ggagggc	ggagggc	uni	ps	NULL	intergenic	.
		hsa-mir-4291	7	0	0	tcagcag	tcagcag	uni	ps	NULL	intergenic	.
		hsa-mir-4292	7	0	0	ccctggg	ccctggg	uni	ps	NULL	genic	intron_core
		hsa-mir-4294	7	0	0	agactcc	agactcc	uni	ps	NULL	50k_from_gen	.
		hsa-mir-4296	7	0	0	gcccaca	gcccaca	uni	ps	NULL	genic	intron_core
		hsa-mir-4297	7	0	0	ggaaggc	ggaaggc	uni	ps	NULL	genic	intron_edge
		hsa-mir-4298	7	0	0	tgtccca	tgtccca	uni	ps	NULL	intergenic	.
		hsa-mir-4299	7	0	0	tcaccag	tcaccag	uni	ps	NULL	50k_from_gen	.
		hsa-mir-4301	7	0	0	tagtggg	tagtggg	uni	ps	NULL	genic	intron_core
		hsa-mir-4303	7	0	0	gctcaga	gctcaga	uni	ps	NULL	intergenic	.
		hsa-mir-4305	7	0	0	tgtctag	tgtctag	uni	ps	NULL	intergenic	.
		hsa-mir-4308	7	0	0	tccaggg	tccaggg	uni	ps	NULL	genic	intron_core
		hsa-mir-4309	7	0	0	tggagtc	tggagtc	uni	ps	NULL	50k_from_gen	.
		hsa-mir-431	7	0	0	aggtcgt	aggtcgt	uni	no_ps	clustered	intergenic	.
		hsa-mir-431	7	0	0	gtcttgc	gtcttgc	uni	no_ps	clustered	intergenic	.
		hsa-mir-4311	7	0	0	aaagaga	aaagaga	uni	ps	NULL	intergenic	.
		hsa-mir-4312	7	0	0	acaaggc	acaaggc	uni	ps	NULL	genic	intron_core
		hsa-mir-4314	7	0	0	tctggga	tctggga	uni	ps	NULL	50k_from_gen	.
		hsa-mir-4316	7	0	0	gcctcac	gcctcac	uni	ps	NULL	intergenic	.
		hsa-mir-4319	7	0	0	ctcaggg	ctcaggg	uni	ps	NULL	intergenic	.
		hsa-mir-432	7	0	0	cttggag	cttggag	uni	no_ps	clustered	intergenic	.
		hsa-mir-432	7	0	0	tggatgg	tggatgg	uni	no_ps	clustered	intergenic	.
		hsa-mir-4321	7	0	0	tagcggt	tagcggt	uni	ps	NULL	genic	exon
		hsa-mir-4323	7	0	0	tggggct	tggggct	uni	ps	NULL	10k_from_gen	.
		hsa-mir-4325	7	0	0	aagtgca	aagtgca	uni	ps	NULL	50k_from_gen	.
		hsa-mir-4326	7	0	0	gttcctc	gttcctc	uni	ps	NULL	genic	intron_core
		hsa-mir-433	7	0	0	tcatgat	tcatgat	uni	no_ps	clustered	intergenic	.
		hsa-mir-433	7	0	0	acggtga	acggtga	uni	no_ps	clustered	intergenic	.
		hsa-mir-4330	7	0	0	ctcagat	ctcagat	uni	ps	NULL	10k_from_gen	.
		hsa-mir-4419a	7	0	0	ctccctc	ctccctc	uni	ps	NULL	50k_from_gen	.
		hsa-mir-4419b	7	0	0	aggctga	aggctga	uni	ps	NULL	50k_from_gen	.
		hsa-mir-4420	7	0	0	tcagtga	tcagtga	uni	ps	NULL	genic	intron_edge
		hsa-mir-4422	7	0	0	aaagcat	aaagcat	uni	ps	NULL	intergenic	.
		hsa-mir-4423	7	0	0	taggcac	taggcac	uni	ps	NULL	10k_from_gen	.
		hsa-mir-4423	7	0	0	gttgcct	gttgcct	uni	ps	NULL	10k_from_gen	.
		hsa-mir-4424	7	0	0	gagttaa	gagttaa	uni	ps	NULL	50k_from_gen	.
		hsa-mir-4425	7	0	0	gttggga	gttggga	uni	ps	NULL	intergenic	.
		hsa-mir-4427	7	0	0	ctgaata	ctgaata	uni	ps	NULL	genic	intron_core
		hsa-mir-4429	7	0	0	cagcttt	cagcttt	uni	ps	NULL	intergenic	.
		hsa-mir-4431	7	0	0	agagtcg	agagtcg	uni	ps	NULL	intergenic	.
		hsa-mir-4432	7	0	0	gagtctt	gagtctt	uni	ps	NULL	intergenic	.
		hsa-mir-4436a	7	0	0	caggaca	caggaca	multi	ps	NULL	intergenic	.
		hsa-mir-4437	7	0	0	tgagccc	tgagccc	uni	ps	NULL	intergenic	.
		hsa-mir-4439	7	0	0	tcagtca	tcagtca	uni	ps	NULL	genic	intron_core
		hsa-mir-4441	7	0	0	ctccctg	ctccctg	uni	ps	NULL	genic	intron_core
		hsa-mir-4444-1	7	0	0	tcgagtt	tcgagtt	multi	ps	NULL	genic	5_utr
		hsa-mir-4445	7	0	0	acggcaa	acggcaa	uni	ps	NULL	intergenic	.
		hsa-mir-4445	7	0	0	gattgtt	gattgtt	uni	ps	NULL	intergenic	.
		hsa-mir-4446	7	0	0	tttccct	tttccct	uni	ps	NULL	genic	intron_core
		hsa-mir-4446	7	0	0	agggctg	agggctg	uni	ps	NULL	genic	intron_core
		hsa-mir-4447	7	0	0	cccccac	cccccac	uni	ps	NULL	intergenic	.
		hsa-mir-4449	7	0	0	gtcccgg	gtcccgg	uni	ps	NULL	intergenic	.
		hsa-mir-4450	7	0	0	ggggatt	ggggatt	uni	ps	clustered	genic	intron_core
		hsa-mir-4451	7	0	0	ggtagag	ggtagag	uni	ps	NULL	genic	intron_core
		hsa-mir-4452	7	0	0	gaattca	gaattca	uni	ps	NULL	intergenic	.
		hsa-mir-4457	7	0	0	ccttgtg	ccttgtg	uni	ps	NULL	10k_from_gen	.
		hsa-mir-4458	7	0	0	gaggtag	gaggtag	uni	ps	NULL	intergenic	.
		hsa-mir-4460	7	0	0	accacta	accacta	uni	ps	NULL	intergenic	.
		hsa-mir-4462	7	0	0	ccgtgtc	ccgtgtc	uni	ps	NULL	intergenic	.
		hsa-mir-4468	7	0	0	gagcaga	gagcaga	uni	ps	NULL	10k_from_gen	.
		hsa-mir-4469	7	0	0	gagggag	gagggag	uni	ps	NULL	genic	intron_edge
		hsa-mir-4470	7	0	0	ggcaaac	ggcaaac	uni	ps	NULL	intergenic	.
		hsa-mir-4472-1	7	0	0	gtggggg	gtggggg	uni	ps	NULL	intergenic	.
		hsa-mir-4474	7	0	0	agccaca	agccaca	uni	ps	NULL	genic	intron_core
		hsa-mir-4474	7	0	0	gagacta	gagacta	uni	ps	NULL	genic	intron_core
		hsa-mir-4476	7	0	0	ccttcct	ccttcct	uni	ps	NULL	genic	intron_core
		hsa-mir-4478	7	0	0	tcagcct	tcagcct	uni	ps	NULL	50k_from_gen	.
		hsa-mir-4479	7	0	0	gcgcggc	gcgcggc	uni	ps	NULL	genic	intron_edge
		hsa-mir-448	7	0	0	tgcatat	tgcatat	uni	no_ps	NULL	genic	intron_core
		hsa-mir-4480	7	0	0	gccaagt	gccaagt	uni	ps	NULL	genic	intron_core
		hsa-mir-4482	7	0	0	actgggt	actgggt	uni	ps	NULL	50k_from_gen	.
		hsa-mir-4484	7	0	0	aaaggcg	aaaggcg	uni	ps	NULL	10k_from_gen	.
		hsa-mir-4486	7	0	0	ctgggcg	ctgggcg	uni	ps	NULL	genic	intron_core
		hsa-mir-4489	7	0	0	ggggcta	ggggcta	uni	ps	NULL	genic	intron_core
		hsa-mir-4490	7	0	0	ttaccag	ttaccag	uni	ps	NULL	intergenic	.
		hsa-mir-4491	7	0	0	atgtgga	atgtgga	uni	ps	NULL	50k_from_gen	.
		hsa-mir-4492	7	0	0	gggctgg	gggctgg	uni	ps	NULL	50k_from_gen	.
		hsa-mir-4493	7	0	0	ggccttc	ggccttc	uni	ps	NULL	intergenic	.
		hsa-mir-4494	7	0	0	cagtctg	cagtctg	uni	ps	NULL	intergenic	.
		hsa-mir-4495	7	0	0	tttacat	tttacat	uni	ps	NULL	intergenic	.
		hsa-mir-4497	7	0	0	tccggga	tccggga	uni	ps	NULL	intergenic	.
		hsa-mir-4498	7	0	0	ccagccc	ccagccc	uni	ps	NULL	genic	intron_core
		hsa-mir-4499	7	0	0	tcagtct	tcagtct	uni	ps	NULL	genic	intron_core
		hsa-mir-449a	7	0	0	cactgcc	cactgcc	multi	no_ps	clustered	genic	intron_core
		hsa-mir-449b	7	0	0	cactgcc	cactgcc	multi	no_ps	clustered	genic	intron_core
		hsa-mir-449b	7	0	0	tgtggct	tgtggct	multi	no_ps	clustered	genic	intron_core
		hsa-mir-449c	7	0	0	actgcct	actgcct	multi	no_ps	clustered	genic	intron_edge
		hsa-mir-449c	7	0	0	actagca	actagca	multi	no_ps	clustered	genic	intron_edge
		hsa-mir-4500	7	0	0	ctacctc	ctacctc	uni	ps	NULL	intergenic	.
		hsa-mir-4502	7	0	0	ctgatga	ctgatga	uni	ps	NULL	10k_from_gen	.
		hsa-mir-4504	7	0	0	ttgtcac	ttgtcac	uni	ps	NULL	genic	intron_core
		hsa-mir-4505	7	0	0	ggctggg	ggctggg	uni	ps	NULL	intergenic	.
		hsa-mir-4508	7	0	0	agccccg	agccccg	uni	ps	NULL	intergenic	.
		hsa-mir-450a-1	7	0	0	tcgcaaa	tcgcaaa	multi	no_ps	clustered	50k_from_gen	.
		hsa-mir-450a-2	7	0	0	tcgcaaa	tcgcaaa	multi	no_ps	clustered	50k_from_gen	.
		hsa-mir-450a-2	7	0	0	tccccaa	tccccaa	multi	no_ps	clustered	50k_from_gen	.
		hsa-mir-450b	7	0	0	gatccca	gatccca	multi	no_ps	clustered	50k_from_gen	.
		hsa-mir-450b	7	0	0	ttgcaaa	ttgcaaa	multi	no_ps	clustered	50k_from_gen	.
		hsa-mir-4511	7	0	0	agttctt	agttctt	uni	ps	NULL	genic	intron_core
		hsa-mir-4512	7	0	0	aggccct	aggccct	uni	ps	NULL	genic	intron_core
		hsa-mir-4513	7	0	0	gtcagtc	gtcagtc	uni	ps	NULL	50k_from_gen	.
		hsa-mir-4514	7	0	0	ctgcctg	ctgcctg	uni	ps	NULL	10k_from_gen	.
		hsa-mir-4515	7	0	0	ggactgg	ggactgg	uni	ps	NULL	50k_from_gen	.
		hsa-mir-4517	7	0	0	aatatga	aatatga	uni	ps	NULL	genic	intron_core
		hsa-mir-4519	7	0	0	cactgct	cactgct	uni	ps	NULL	genic	intron_core
		hsa-mir-452	7	0	0	aaacagt	aaacagt	uni	no_ps	clustered	genic	intron_edge
		hsa-mir-452	7	0	0	cagatga	cagatga	uni	no_ps	clustered	genic	intron_edge
		hsa-mir-4522	7	0	0	cagagtc	cagagtc	uni	ps	NULL	intergenic	.
		hsa-mir-4523	7	0	0	accgaga	accgaga	uni	ps	NULL	10k_from_gen	.
		hsa-mir-4526	7	0	0	ctgacag	ctgacag	uni	ps	NULL	genic	intron_core
		hsa-mir-4527	7	0	0	ggtctgc	ggtctgc	uni	ps	NULL	intergenic	.
		hsa-mir-4528	7	0	0	cattata	cattata	uni	ps	NULL	genic	intron_core
		hsa-mir-4529	7	0	0	ggccatc	ggccatc	uni	ps	NULL	intergenic	.
		hsa-mir-4529	7	0	0	ttggact	ttggact	uni	ps	NULL	intergenic	.
		hsa-mir-4533	7	0	0	ggaagga	ggaagga	uni	ps	NULL	intergenic	.
		hsa-mir-4534	7	0	0	gatggag	gatggag	uni	ps	NULL	50k_from_gen	.
		hsa-mir-4535	7	0	0	tggacct	tggacct	uni	ps	NULL	50k_from_gen	.
		hsa-mir-454	7	0	0	ttgcact	ttgcact	uni	no_ps	NULL	genic	intron_core
		hsa-mir-454	7	0	0	gataggg	gataggg	uni	no_ps	NULL	genic	intron_core
		hsa-mir-455	7	0	0	atgtgcc	atgtgcc	uni	no_ps	NULL	genic	intron_edge
		hsa-mir-455	7	0	0	cagtcca	cagtcca	uni	no_ps	NULL	genic	intron_edge
		hsa-mir-4632	7	0	0	gccgccc	gccgccc	uni	ps	NULL	genic	intron_edge
		hsa-mir-4632	7	0	0	agggcag	agggcag	uni	ps	NULL	genic	intron_edge
		hsa-mir-4634	7	0	0	ggcgcga	ggcgcga	uni	ps	NULL	50k_from_gen	.
		hsa-mir-4635	7	0	0	cttcaag	cttcaag	uni	ps	NULL	genic	intron_core
		hsa-mir-4637	7	0	0	agttagt	agttagt	uni	ps	NULL	genic	intron_core
		hsa-mir-4638	7	0	0	tgtccag	tgtccag	uni	ps	NULL	50k_from_gen	.
		hsa-mir-4638	7	0	0	agccgag	agccgag	uni	ps	NULL	50k_from_gen	.
		hsa-mir-4639	7	0	0	cactctc	cactctc	uni	ps	NULL	genic	intron_edge
		hsa-mir-4639	7	0	0	tgctaag	tgctaag	uni	ps	NULL	genic	intron_edge
		hsa-mir-4640	7	0	0	gggccag	gggccag	uni	ps	NULL	genic	intron_edge
		hsa-mir-4641	7	0	0	gcccatg	gcccatg	uni	ps	NULL	genic	intron_edge
		hsa-mir-4642	7	0	0	tggcatc	tggcatc	uni	ps	NULL	genic	intron_core
		hsa-mir-4643	7	0	0	acacatg	acacatg	uni	ps	NULL	intergenic	.
		hsa-mir-4644	7	0	0	ggagaga	ggagaga	uni	ps	NULL	genic	intron_edge
		hsa-mir-4645	7	0	0	tactgtc	tactgtc	uni	ps	NULL	50k_from_gen	.
		hsa-mir-4645	7	0	0	tgcctgg	tgcctgg	uni	ps	NULL	50k_from_gen	.
		hsa-mir-4646	7	0	0	ttcccag	ttcccag	uni	ps	NULL	genic	intron_core
		hsa-mir-4647	7	0	0	ccatctt	ccatctt	uni	ps	NULL	genic	3_utr
		hsa-mir-4648	7	0	0	gtgggac	gtgggac	uni	ps	NULL	genic	intron_core
		hsa-mir-4649	7	0	0	ctgaggc	ctgaggc	uni	ps	NULL	genic	intron_core
		hsa-mir-4651	7	0	0	ggggtgg	ggggtgg	uni	ps	NULL	genic	intron_edge
		hsa-mir-4652	7	0	0	ggggact	ggggact	uni	ps	NULL	intergenic	.
		hsa-mir-4652	7	0	0	ttctgtt	ttctgtt	uni	ps	NULL	intergenic	.
		hsa-mir-4653	7	0	0	ggagtta	ggagtta	uni	ps	NULL	genic	intron_edge
		hsa-mir-4653	7	0	0	ctctgag	ctctgag	uni	ps	NULL	genic	intron_edge
		hsa-mir-4654	7	0	0	gtgggat	gtgggat	uni	ps	NULL	genic	intron_core
		hsa-mir-4655	7	0	0	acgaggg	acgaggg	uni	ps	NULL	genic	intron_core
		hsa-mir-4655	7	0	0	ccccggt	ccccggt	uni	ps	NULL	genic	intron_core
		hsa-mir-4657	7	0	0	tccacat	tccacat	uni	ps	NULL	genic	3_utr
		hsa-mir-4658	7	0	0	acactca	acactca	uni	ps	NULL	genic	exon
		hsa-mir-4661	7	0	0	actagct	actagct	uni	ps	NULL	genic	intron_core
		hsa-mir-4661	7	0	0	aggatcc	aggatcc	uni	ps	NULL	genic	intron_core
		hsa-mir-4663	7	0	0	gctcagc	gctcagc	uni	ps	NULL	10k_from_gen	.
		hsa-mir-4665	7	0	0	tcggccg	tcggccg	uni	ps	NULL	intergenic	.
		hsa-mir-4665	7	0	0	tggggga	tggggga	uni	ps	NULL	intergenic	.
		hsa-mir-4666b	7	0	0	tgcatgt	tgcatgt	uni	ps	NULL	genic	intron_core
		hsa-mir-4667	7	0	0	ccctcct	ccctcct	uni	ps	NULL	genic	intron_core
		hsa-mir-4667	7	0	0	ctgggga	ctgggga	uni	ps	NULL	genic	intron_core
		hsa-mir-4669	7	0	0	gtgtccg	gtgtccg	uni	ps	NULL	genic	intron_core
		hsa-mir-4671	7	0	0	tagtgca	tagtgca	uni	ps	NULL	genic	intron_core
		hsa-mir-4671	7	0	0	ccgaaga	ccgaaga	uni	ps	NULL	genic	intron_core
		hsa-mir-4672	7	0	0	ctgtgta	ctgtgta	uni	ps	NULL	genic	intron_core
		hsa-mir-4673	7	0	0	tgcctgg	tgcctgg	uni	ps	NULL	genic	intron_edge
		hsa-mir-4674	7	0	0	gagccca	gagccca	uni	ps	NULL	10k_from_gen	.
		hsa-mir-4675	7	0	0	gggctgt	gggctgt	uni	ps	NULL	intergenic	.
		hsa-mir-4676	7	0	0	agccagt	agccagt	uni	ps	NULL	genic	intron_core
		hsa-mir-4677	7	0	0	ctgtgag	ctgtgag	uni	ps	NULL	genic	intron_core
		hsa-mir-4677	7	0	0	tgttctt	tgttctt	uni	ps	NULL	genic	intron_core
		hsa-mir-4680	7	0	0	ctgaatt	ctgaatt	uni	ps	NULL	genic	3_utr
		hsa-mir-4680	7	0	0	gaactct	gaactct	uni	ps	NULL	genic	3_utr
		hsa-mir-4681	7	0	0	acgggaa	acgggaa	uni	ps	NULL	genic	intron_core
		hsa-mir-4684	7	0	0	tctctac	tctctac	uni	ps	NULL	genic	intron_core
		hsa-mir-4684	7	0	0	gttgcaa	gttgcaa	uni	ps	NULL	genic	intron_core
		hsa-mir-4686	7	0	0	atctgct	atctgct	uni	ps	NULL	intergenic	.
		hsa-mir-4687	7	0	0	agccctc	agccctc	uni	ps	NULL	genic	5_utr
		hsa-mir-4687	7	0	0	ggctgtt	ggctgtt	uni	ps	NULL	genic	5_utr
		hsa-mir-4689	7	0	0	ctcctca	ctcctca	uni	ps	NULL	10k_from_gen	.
		hsa-mir-4690	7	0	0	agcaggc	agcaggc	uni	ps	NULL	genic	intron_core
		hsa-mir-4690	7	0	0	cagccca	cagccca	uni	ps	NULL	genic	intron_core
		hsa-mir-4691	7	0	0	cagccac	cagccac	uni	ps	clustered	genic	intron_core
		hsa-mir-4691	7	0	0	tcctcca	tcctcca	uni	ps	clustered	genic	intron_core
		hsa-mir-4692	7	0	0	caggcag	caggcag	uni	ps	NULL	50k_from_gen	.
		hsa-mir-4693	7	0	0	gagagtg	gagagtg	uni	ps	NULL	intergenic	.
		hsa-mir-4694	7	0	0	taacacc	taacacc	uni	ps	NULL	intergenic	.
		hsa-mir-4694	7	0	0	tccattt	tccattt	uni	ps	NULL	intergenic	.
		hsa-mir-4695	7	0	0	gcctcct	gcctcct	uni	ps	NULL	genic	intron_core
		hsa-mir-4695	7	0	0	tgagatc	tgagatc	uni	ps	NULL	genic	intron_core
		hsa-mir-4696	7	0	0	gtcttgc	gtcttgc	uni	ps	NULL	genic	intron_core
		hsa-mir-4699	7	0	0	gaagatt	gaagatt	uni	ps	NULL	genic	intron_core
		hsa-mir-4699	7	0	0	atttact	atttact	uni	ps	NULL	genic	intron_core
		hsa-mir-4700	7	0	0	ctgggga	ctgggga	uni	ps	NULL	genic	3_utr
		hsa-mir-4700	7	0	0	acaggac	acaggac	uni	ps	NULL	genic	3_utr
		hsa-mir-4701	7	0	0	gtggcca	gtggcca	uni	ps	NULL	genic	intron_core
		hsa-mir-4701	7	0	0	tcaccca	tcaccca	uni	ps	NULL	genic	intron_core
		hsa-mir-4703	7	0	0	gtagttg	gtagttg	uni	ps	NULL	50k_from_gen	.
		hsa-mir-4703	7	0	0	agcaata	agcaata	uni	ps	NULL	50k_from_gen	.
		hsa-mir-4704	7	0	0	acactag	acactag	uni	ps	NULL	intergenic	.
		hsa-mir-4704	7	0	0	cagtcac	cagtcac	uni	ps	NULL	intergenic	.
		hsa-mir-4705	7	0	0	gtgattg	gtgattg	uni	ps	NULL	genic	intron_core
		hsa-mir-4706	7	0	0	gcgggga	gcgggga	uni	ps	NULL	genic	intron_edge
		hsa-mir-4707	7	0	0	gccgggg	gccgggg	uni	ps	NULL	genic	5_utr
		hsa-mir-4707	7	0	0	ggcgggc	ggcgggc	uni	ps	NULL	genic	5_utr
		hsa-mir-4710	7	0	0	cctcacc	cctcacc	uni	ps	NULL	intergenic	.
		hsa-mir-4712	7	0	0	atgagag	atgagag	uni	ps	NULL	intergenic	.
		hsa-mir-4712	7	0	0	ccagtac	ccagtac	uni	ps	NULL	intergenic	.
		hsa-mir-4715	7	0	0	gccaact	gccaact	uni	ps	NULL	genic	intron_core
		hsa-mir-4715	7	0	0	ggtggca	ggtggca	uni	ps	NULL	genic	intron_core
		hsa-mir-4718	7	0	0	gctgtac	gctgtac	uni	ps	NULL	intergenic	.
		hsa-mir-4719	7	0	0	cacaaat	cacaaat	uni	ps	NULL	intergenic	.
		hsa-mir-4720	7	0	0	ctggcat	ctggcat	uni	ps	NULL	10k_from_gen	.
		hsa-mir-4720	7	0	0	gcttaag	gcttaag	uni	ps	NULL	10k_from_gen	.
		hsa-mir-4721	7	0	0	agccctc	agccctc	uni	ps	NULL	genic	exon
		hsa-mir-4722	7	0	0	ctcctgc	ctcctgc	uni	ps	NULL	genic	intron_core
		hsa-mir-4722	7	0	0	tggcagg	tggcagg	uni	ps	NULL	genic	intron_core
		hsa-mir-4723	7	0	0	gggggag	gggggag	uni	ps	NULL	genic	intron_core
		hsa-mir-4723	7	0	0	cctctct	cctctct	uni	ps	NULL	genic	intron_core
		hsa-mir-4724	7	0	0	actgaac	actgaac	uni	ps	NULL	genic	3_utr
		hsa-mir-4724	7	0	0	taccttc	taccttc	uni	ps	NULL	genic	3_utr
		hsa-mir-4725	7	0	0	gaccctg	gaccctg	uni	ps	clustered	50k_from_gen	.
		hsa-mir-4725	7	0	0	ggggaag	ggggaag	uni	ps	clustered	50k_from_gen	.
		hsa-mir-4726	7	0	0	cccaggt	cccaggt	uni	ps	NULL	genic	intron_core
		hsa-mir-4726	7	0	0	gggccag	gggccag	uni	ps	NULL	genic	intron_core
		hsa-mir-4727	7	0	0	tagtggg	tagtggg	uni	ps	NULL	50k_from_gen	.
		hsa-mir-4727	7	0	0	tctgcca	tctgcca	uni	ps	NULL	50k_from_gen	.
		hsa-mir-4728	7	0	0	gggaggg	gggaggg	uni	ps	NULL	genic	intron_core
		hsa-mir-4728	7	0	0	atgctga	atgctga	uni	ps	NULL	genic	intron_core
		hsa-mir-4729	7	0	0	catttat	catttat	uni	ps	NULL	genic	intron_core
		hsa-mir-4730	7	0	0	tggcgga	tggcgga	uni	ps	NULL	genic	intron_core
		hsa-mir-4732	7	0	0	gctctac	gctctac	uni	ps	clustered	50k_from_gen	.
		hsa-mir-4732	7	0	0	gtcaggg	gtcaggg	uni	ps	clustered	50k_from_gen	.
		hsa-mir-4734	7	0	0	cccgcag	cccgcag	uni	ps	NULL	50k_from_gen	.
		hsa-mir-4735	7	0	0	aaattag	aaattag	uni	ps	NULL	genic	intron_core
		hsa-mir-4735	7	0	0	gcacctt	gcacctt	uni	ps	NULL	genic	intron_core
		hsa-mir-4736	7	0	0	acctgcc	acctgcc	uni	ps	clustered	10k_from_gen	.
		hsa-mir-4738	7	0	0	gcgctgg	gcgctgg	uni	ps	NULL	10k_from_gen	.
		hsa-mir-4738	7	0	0	cagtttc	cagtttc	uni	ps	NULL	10k_from_gen	.
		hsa-mir-4740	7	0	0	tcagtcc	tcagtcc	uni	ps	NULL	50k_from_gen	.
		hsa-mir-4740	7	0	0	tctcggg	tctcggg	uni	ps	NULL	50k_from_gen	.
		hsa-mir-4742	7	0	0	aatacag	aatacag	uni	ps	NULL	genic	intron_core
		hsa-mir-4742	7	0	0	ttgcctg	ttgcctg	uni	ps	NULL	genic	intron_core
		hsa-mir-4743	7	0	0	ttctgtc	ttctgtc	uni	ps	NULL	genic	intron_edge
		hsa-mir-4743	7	0	0	ggccgga	ggccgga	uni	ps	NULL	genic	intron_edge
		hsa-mir-4744	7	0	0	tctttag	tctttag	uni	ps	NULL	genic	intron_core
		hsa-mir-4745	7	0	0	gagtggg	gagtggg	uni	ps	clustered	genic	intron_core
		hsa-mir-4745	7	0	0	ggcccgg	ggcccgg	uni	ps	clustered	genic	intron_core
		hsa-mir-4746	7	0	0	gcggtgc	gcggtgc	uni	ps	NULL	10k_from_gen	.
		hsa-mir-4746	7	0	0	cggtccc	cggtccc	uni	ps	NULL	10k_from_gen	.
		hsa-mir-4747	7	0	0	aggcccg	aggcccg	uni	ps	NULL	genic	intron_edge
		hsa-mir-4748	7	0	0	aggtttg	aggtttg	uni	ps	NULL	genic	intron_core
		hsa-mir-4749	7	0	0	gcgggga	gcgggga	uni	ps	NULL	genic	intron_core
		hsa-mir-4750	7	0	0	tcgggcg	tcgggcg	uni	ps	NULL	genic	intron_core
		hsa-mir-4750	7	0	0	ctgaccc	ctgaccc	uni	ps	NULL	genic	intron_core
		hsa-mir-4751	7	0	0	gaggacc	gaggacc	uni	ps	NULL	genic	exon
		hsa-mir-4753	7	0	0	tggcctt	tggcctt	uni	ps	NULL	genic	intron_core
		hsa-mir-4753	7	0	0	aaagaga	aaagaga	uni	ps	NULL	genic	intron_core
		hsa-mir-4754	7	0	0	gtccgca	gtccgca	uni	ps	NULL	10k_from_gen	.
		hsa-mir-4757	7	0	0	ggcctct	ggcctct	uni	ps	NULL	intergenic	.
		hsa-mir-4757	7	0	0	atgacgt	atgacgt	uni	ps	NULL	intergenic	.
		hsa-mir-4759	7	0	0	aggacta	aggacta	uni	ps	NULL	intergenic	.
		hsa-mir-4760	7	0	0	aatctaa	aatctaa	uni	ps	NULL	genic	intron_core
		hsa-mir-4760	7	0	0	atgaatt	atgaatt	uni	ps	NULL	genic	intron_core
		hsa-mir-4761	7	0	0	caaggtg	caaggtg	uni	ps	NULL	genic	exon
		hsa-mir-4761	7	0	0	agggcat	agggcat	uni	ps	NULL	genic	exon
		hsa-mir-4762	7	0	0	ttctgat	ttctgat	uni	ps	NULL	genic	intron_core
		hsa-mir-4762	7	0	0	caaatct	caaatct	uni	ps	NULL	genic	intron_core
		hsa-mir-4763	7	0	0	gcctgcc	gcctgcc	uni	ps	clustered	50k_from_gen	.
		hsa-mir-4763	7	0	0	ggcaggg	ggcaggg	uni	ps	clustered	50k_from_gen	.
		hsa-mir-4764	7	0	0	ggagtta	ggagtta	uni	ps	NULL	genic	intron_core
		hsa-mir-4764	7	0	0	cacatcc	cacatcc	uni	ps	NULL	genic	intron_core
		hsa-mir-4765	7	0	0	gagtgat	gagtgat	uni	ps	NULL	genic	intron_core
		hsa-mir-4766	7	0	0	attgcta	attgcta	uni	ps	NULL	genic	intron_core
		hsa-mir-4766	7	0	0	ctttcag	ctttcag	uni	ps	NULL	genic	intron_core
		hsa-mir-4767	7	0	0	gcgggcg	gcgggcg	uni	ps	NULL	intergenic	.
		hsa-mir-4768	7	0	0	caggaga	caggaga	uni	ps	NULL	genic	intron_core
		hsa-mir-4768	7	0	0	ttctctc	ttctctc	uni	ps	NULL	genic	intron_core
		hsa-mir-4770	7	0	0	tcatctc	tcatctc	uni	ps	NULL	intergenic	.
		hsa-mir-4774	7	0	0	ctggtat	ctggtat	uni	ps	NULL	genic	intron_core
		hsa-mir-4774	7	0	0	ttgccta	ttgccta	uni	ps	NULL	genic	intron_core
		hsa-mir-4775	7	0	0	taatttt	taatttt	uni	ps	NULL	genic	3_utr
		hsa-mir-4777	7	0	0	tctagat	tctagat	uni	ps	NULL	genic	intron_core
		hsa-mir-4777	7	0	0	tacctca	tacctca	uni	ps	NULL	genic	intron_core
		hsa-mir-4778	7	0	0	acagaat	acagaat	uni	ps	NULL	intergenic	.
		hsa-mir-4778	7	0	0	gaagaag	gaagaag	uni	ps	NULL	intergenic	.
		hsa-mir-4779	7	0	0	ccctcct	ccctcct	uni	ps	NULL	genic	intron_core
		hsa-mir-4780	7	0	0	tcaaggg	tcaaggg	uni	ps	NULL	50k_from_gen	.
		hsa-mir-4782	7	0	0	atccaga	atccaga	uni	ps	NULL	genic	intron_core
		hsa-mir-4782	7	0	0	gacaatc	gacaatc	uni	ps	NULL	genic	intron_core
		hsa-mir-4783	7	0	0	caccggg	caccggg	uni	ps	NULL	intergenic	.
		hsa-mir-4786	7	0	0	tggtctc	tggtctc	uni	ps	NULL	50k_from_gen	.
		hsa-mir-4786	7	0	0	tggcttc	tggcttc	uni	ps	NULL	50k_from_gen	.
		hsa-mir-4788	7	0	0	tacggac	tacggac	uni	ps	NULL	50k_from_gen	.
		hsa-mir-4789	7	0	0	tatacac	tatacac	uni	ps	NULL	genic	intron_core
		hsa-mir-4789	7	0	0	acacata	acacata	uni	ps	NULL	genic	intron_core
		hsa-mir-4791	7	0	0	catatcc	catatcc	uni	ps	NULL	intergenic	.
		hsa-mir-4792	7	0	0	gctcacc	gctcacc	uni	ps	NULL	50k_from_gen	.
		hsa-mir-4794	7	0	0	ctggcta	ctggcta	uni	ps	NULL	genic	intron_core
		hsa-mir-4795	7	0	0	ccacttc	ccacttc	uni	ps	NULL	50k_from_gen	.
		hsa-mir-4795	7	0	0	aataata	aataata	uni	ps	NULL	50k_from_gen	.
		hsa-mir-4796	7	0	0	ccacttt	ccacttt	uni	ps	NULL	genic	intron_core
		hsa-mir-4796	7	0	0	tatagac	tatagac	uni	ps	NULL	genic	intron_core
		hsa-mir-4797	7	0	0	actctgt	actctgt	uni	ps	NULL	genic	intron_core
		hsa-mir-4798	7	0	0	tcggtat	tcggtat	uni	ps	NULL	genic	intron_core
		hsa-mir-4798	7	0	0	actcacg	actcacg	uni	ps	NULL	genic	intron_core
		hsa-mir-4802	7	0	0	cctccat	cctccat	uni	ps	NULL	genic	intron_core
		hsa-mir-4802	7	0	0	tccatgt	tccatgt	uni	ps	NULL	genic	intron_core
		hsa-mir-484	7	0	0	caggctc	caggctc	uni	no_ps	NULL	genic	5_utr
		hsa-mir-485	7	0	0	tcataca	tcataca	uni	no_ps	clustered	intergenic	.
		hsa-mir-485	7	0	0	gaggctg	gaggctg	uni	no_ps	clustered	intergenic	.
		hsa-mir-487a	7	0	0	tggttat	tggttat	multi	no_ps	clustered	intergenic	.
		hsa-mir-487a	7	0	0	atcatac	atcatac	multi	no_ps	clustered	intergenic	.
		hsa-mir-487b	7	0	0	atcgtac	atcgtac	multi	no_ps	clustered	intergenic	.
		hsa-mir-487b	7	0	0	tggttat	tggttat	multi	no_ps	clustered	intergenic	.
		hsa-mir-488	7	0	0	cctttca	cctttca	uni	no_ps	NULL	genic	intron_edge
		hsa-mir-488	7	0	0	tatctgg	tatctgg	uni	no_ps	NULL	genic	intron_edge
		hsa-mir-489	7	0	0	gatgtca	gatgtca	uni	no_ps	clustered	genic	intron_core
		hsa-mir-489	7	0	0	atacgac	atacgac	uni	no_ps	clustered	genic	intron_core
		hsa-mir-490	7	0	0	catggat	catggat	uni	no_ps	NULL	genic	intron_core
		hsa-mir-490	7	0	0	aacctgg	aacctgg	uni	no_ps	NULL	genic	intron_core
		hsa-mir-491	7	0	0	gtgggga	gtgggga	uni	no_ps	NULL	genic	intron_core
		hsa-mir-491	7	0	0	ttatgca	ttatgca	uni	no_ps	NULL	genic	intron_core
		hsa-mir-492	7	0	0	ggacctg	ggacctg	uni	no_ps	NULL	intergenic	.
		hsa-mir-494	7	0	0	ggttgtc	ggttgtc	multi	no_ps	clustered	intergenic	.
		hsa-mir-494	7	0	0	gaaacat	gaaacat	multi	no_ps	clustered	intergenic	.
		hsa-mir-495	7	0	0	aagttgc	aagttgc	multi	no_ps	clustered	intergenic	.
		hsa-mir-495	7	0	0	aacaaac	aacaaac	multi	no_ps	clustered	intergenic	.
		hsa-mir-496	7	0	0	gagtatt	gagtatt	multi	no_ps	clustered	intergenic	.
		hsa-mir-497	7	0	0	gtggttt	gtggttt	uni	no_ps	clustered	50k_from_gen	.
		hsa-mir-497	7	0	0	tgctgct	tgctgct	uni	no_ps	clustered	50k_from_gen	.
		hsa-mir-498	7	0	0	ttcaagc	ttcaagc	uni	ps	clustered	50k_from_gen	.
		hsa-mir-4999	7	0	0	ggtagtg	ggtagtg	uni	ps	NULL	50k_from_gen	.
		hsa-mir-4999	7	0	0	atacagc	atacagc	uni	ps	NULL	50k_from_gen	.
		hsa-mir-5001	7	0	0	ccagccc	ccagccc	uni	ps	NULL	genic	5_utr
		hsa-mir-5002	7	0	0	atttggt	atttggt	uni	ps	NULL	genic	intron_core
		hsa-mir-5002	7	0	0	gactgcc	gactgcc	uni	ps	NULL	genic	intron_core
		hsa-mir-5003	7	0	0	acttttc	acttttc	uni	ps	NULL	genic	intron_core
		hsa-mir-5003	7	0	0	cacaaca	cacaaca	uni	ps	NULL	genic	intron_core
		hsa-mir-5004	7	0	0	ttggatt	ttggatt	uni	ps	NULL	genic	exon
		hsa-mir-5004	7	0	0	gaggaca	gaggaca	uni	ps	NULL	genic	exon
		hsa-mir-5006	7	0	0	cctggca	cctggca	uni	ps	NULL	genic	exon
		hsa-mir-5006	7	0	0	aagggaa	aagggaa	uni	ps	NULL	genic	exon
		hsa-mir-5009	7	0	0	atttagg	atttagg	uni	ps	NULL	genic	intron_core
		hsa-mir-5009	7	0	0	aagtcca	aagtcca	uni	ps	NULL	genic	intron_core
		hsa-mir-500a	7	0	0	tgcacct	tgcacct	multi	no_ps	clustered	genic	intron_core
		hsa-mir-500a	7	0	0	aatcctt	aatcctt	multi	no_ps	clustered	genic	intron_core
		hsa-mir-500b	7	0	0	atccttg	atccttg	multi	no_ps	clustered	genic	intron_core
		hsa-mir-500b	7	0	0	cacccag	cacccag	multi	no_ps	clustered	genic	intron_core
		hsa-mir-5010	7	0	0	gggggat	gggggat	uni	ps	NULL	genic	exon
		hsa-mir-5010	7	0	0	tttgtgt	tttgtgt	uni	ps	NULL	genic	exon
		hsa-mir-502	7	0	0	atgcacc	atgcacc	multi	no_ps	clustered	genic	intron_core
		hsa-mir-502	7	0	0	tccttgc	tccttgc	multi	no_ps	clustered	genic	intron_core
		hsa-mir-503	7	0	0	cgctgct	cgctgct	uni	no_ps	clustered	50k_from_gen	.
		hsa-mir-504	7	0	0	cagggtc	cagggtc	uni	no_ps	NULL	genic	intron_core
		hsa-mir-504	7	0	0	gcactcc	gcactcc	uni	no_ps	NULL	genic	intron_core
		hsa-mir-5047	7	0	0	agctgca	agctgca	uni	ps	clustered	genic	intron_core
		hsa-mir-505	7	0	0	tgttgac	tgttgac	uni	no_ps	NULL	50k_from_gen	.
		hsa-mir-505	7	0	0	tggctcc	tggctcc	uni	no_ps	NULL	50k_from_gen	.
		hsa-mir-506	7	0	0	gtgcctt	gtgcctt	multi	no_ps	clustered	intergenic	.
		hsa-mir-506	7	0	0	cctgaat	cctgaat	multi	no_ps	clustered	intergenic	.
		hsa-mir-507	7	0	0	gtgcaaa	gtgcaaa	multi	no_ps	clustered	intergenic	.
		hsa-mir-508	7	0	0	ctggagt	ctggagt	multi	no_ps	clustered	intergenic	.
		hsa-mir-508	7	0	0	tacaatc	tacaatc	multi	no_ps	clustered	intergenic	.
		hsa-mir-5088	7	0	0	cccttct	cccttct	uni	ps	NULL	genic	intron_core
		hsa-mir-5088	7	0	0	caccctc	caccctc	uni	ps	NULL	genic	intron_core
		hsa-mir-5090	7	0	0	cggggca	cggggca	uni	ps	clustered	genic	exon
		hsa-mir-5092	7	0	0	cgtggat	cgtggat	uni	ps	NULL	genic	intron_core
		hsa-mir-5093	7	0	0	catttcc	catttcc	uni	ps	NULL	intergenic	.
		hsa-mir-510	7	0	0	gtttcaa	gtttcaa	multi	no_ps	clustered	intergenic	.
		hsa-mir-5100	7	0	0	tcagatc	tcagatc	uni	ps	NULL	intergenic	.
		hsa-mir-511	7	0	0	atgtgta	atgtgta	multi	no_ps	NULL	genic	intron_core
		hsa-mir-511	7	0	0	tgtcttt	tgtcttt	multi	no_ps	NULL	genic	intron_core
		hsa-mir-512-1	7	0	0	actcagc	actcagc	multi	no_ps	clustered	50k_from_gen	.
		hsa-mir-512-1	7	0	0	agtgctg	agtgctg	multi	no_ps	clustered	50k_from_gen	.
		hsa-mir-513a-1	7	0	0	cctgtga	cctgtga	multi	no_ps	NULL	intergenic	.
		hsa-mir-513a-1	7	0	0	gaaattt	gaaattt	multi	no_ps	NULL	intergenic	.
		hsa-mir-513a-2	7	0	0	gaaattt	gaaattt	multi	no_ps	clustered	intergenic	.
		hsa-mir-513a-2	7	0	0	cctgtga	cctgtga	multi	no_ps	clustered	intergenic	.
		hsa-mir-513b	7	0	0	tgacatt	tgacatt	multi	no_ps	clustered	intergenic	.
		hsa-mir-513b	7	0	0	cttgtga	cttgtga	multi	no_ps	clustered	intergenic	.
		hsa-mir-514a-3	7	0	0	gtgtcaa	gtgtcaa	multi	no_ps	clustered	intergenic	.
		hsa-mir-514a-3	7	0	0	ccagagt	ccagagt	multi	no_ps	clustered	intergenic	.
		hsa-mir-515-2	7	0	0	agtgcct	agtgcct	multi	ps	clustered	50k_from_gen	.
		hsa-mir-515-2	7	0	0	tctccaa	tctccaa	multi	ps	clustered	50k_from_gen	.
		hsa-mir-516a-2	7	0	0	tctcgag	tctcgag	multi	ps	clustered	intergenic	.
		hsa-mir-516a-2	7	0	0	gcttcct	gcttcct	multi	ps	clustered	intergenic	.
		hsa-mir-516b-1	7	0	0	gcttcct	gcttcct	multi	ps	clustered	intergenic	.
		hsa-mir-516b-1	7	0	0	tctggag	tctggag	multi	ps	clustered	intergenic	.
		hsa-mir-516b-2	7	0	0	gcttcct	gcttcct	multi	ps	clustered	intergenic	.
		hsa-mir-516b-2	7	0	0	tctggag	tctggag	multi	ps	clustered	intergenic	.
		hsa-mir-517a	7	0	0	tcgtgca	tcgtgca	multi	ps	clustered	intergenic	.
		hsa-mir-5186	7	0	0	caatctc	caatctc	uni	ps	NULL	intergenic	.
		hsa-mir-5187	7	0	0	ctgaatc	ctgaatc	uni	ps	NULL	genic	exon
		hsa-mir-5187	7	0	0	gggatga	gggatga	uni	ps	NULL	genic	exon
		hsa-mir-5188	7	0	0	atcggac	atcggac	uni	ps	NULL	intergenic	.
		hsa-mir-5189	7	0	0	ctgggca	ctgggca	uni	ps	NULL	genic	intron_core
		hsa-mir-5189	7	0	0	gccaacc	gccaacc	uni	ps	NULL	genic	intron_core
		hsa-mir-518b	7	0	0	aaagcgc	aaagcgc	multi	ps	clustered	intergenic	.
		hsa-mir-518c	7	0	0	ctctgga	ctctgga	multi	ps	clustered	intergenic	.
		hsa-mir-518c	7	0	0	aaagcgc	aaagcgc	multi	ps	clustered	intergenic	.
		hsa-mir-518f	7	0	0	tctagag	tctagag	multi	ps	clustered	intergenic	.
		hsa-mir-518f	7	0	0	aaagcgc	aaagcgc	multi	ps	clustered	intergenic	.
		hsa-mir-5190	7	0	0	cagtgac	cagtgac	uni	ps	NULL	genic	intron_core
		hsa-mir-5192	7	0	0	ggagagt	ggagagt	uni	ps	NULL	genic	intron_core
		hsa-mir-5193	7	0	0	gaggagg	gaggagg	uni	ps	NULL	genic	exon
		hsa-mir-5194	7	0	0	acccctc	acccctc	uni	ps	NULL	50k_from_gen	.
		hsa-mir-5195	7	0	0	taggggt	taggggt	uni	ps	NULL	intergenic	.
		hsa-mir-5195	7	0	0	aactgga	aactgga	uni	ps	NULL	intergenic	.
		hsa-mir-5196	7	0	0	gggaagg	gggaagg	uni	ps	NULL	genic	exon
		hsa-mir-5196	7	0	0	catcctc	catcctc	uni	ps	NULL	genic	exon
		hsa-mir-5197	7	0	0	aatggca	aatggca	uni	ps	NULL	intergenic	.
		hsa-mir-519a-2	7	0	0	aagtgca	aagtgca	multi	ps	clustered	intergenic	.
		hsa-mir-519b	7	0	0	tctagag	tctagag	multi	ps	clustered	intergenic	.
		hsa-mir-519b	7	0	0	aagtgca	aagtgca	multi	ps	clustered	intergenic	.
		hsa-mir-519d	7	0	0	aaagtgc	aaagtgc	multi	ps	clustered	intergenic	.
		hsa-mir-519d	7	0	0	ctccaaa	ctccaaa	multi	ps	clustered	intergenic	.
		hsa-mir-519e	7	0	0	tctccaa	tctccaa	multi	ps	clustered	50k_from_gen	.
		hsa-mir-519e	7	0	0	agtgcct	agtgcct	multi	ps	clustered	50k_from_gen	.
		hsa-mir-520a	7	0	0	tccagag	tccagag	multi	ps	clustered	intergenic	.
		hsa-mir-520a	7	0	0	aagtgct	aagtgct	multi	ps	clustered	intergenic	.
		hsa-mir-520b	7	0	0	aagtgct	aagtgct	multi	ps	clustered	intergenic	.
		hsa-mir-520c	7	0	0	aagtgct	aagtgct	multi	ps	clustered	intergenic	.
		hsa-mir-520c	7	0	0	tctagag	tctagag	multi	ps	clustered	intergenic	.
		hsa-mir-520d	7	0	0	aagtgct	aagtgct	multi	ps	clustered	intergenic	.
		hsa-mir-520d	7	0	0	tacaaag	tacaaag	multi	ps	clustered	intergenic	.
		hsa-mir-520e	7	0	0	aagtgct	aagtgct	multi	ps	clustered	50k_from_gen	.
		hsa-mir-520f	7	0	0	agtgctt	agtgctt	multi	ps	clustered	50k_from_gen	.
		hsa-mir-520f	7	0	0	ctctaaa	ctctaaa	multi	ps	clustered	50k_from_gen	.
		hsa-mir-520g	7	0	0	caaagtg	caaagtg	multi	ps	clustered	intergenic	.
		hsa-mir-520g	7	0	0	ctagagg	ctagagg	multi	ps	clustered	intergenic	.
		hsa-mir-521-2	7	0	0	acgcact	acgcact	multi	ps	clustered	intergenic	.
		hsa-mir-522	7	0	0	tctagag	tctagag	multi	ps	clustered	intergenic	.
		hsa-mir-522	7	0	0	aaatggt	aaatggt	multi	ps	clustered	intergenic	.
		hsa-mir-524	7	0	0	tacaaag	tacaaag	multi	ps	clustered	intergenic	.
		hsa-mir-524	7	0	0	aaggcgc	aaggcgc	multi	ps	clustered	intergenic	.
		hsa-mir-526a-1	7	0	0	tctagag	tctagag	multi	ps	clustered	intergenic	.
		hsa-mir-527	7	0	0	tgcaaag	tgcaaag	multi	ps	clustered	intergenic	.
		hsa-mir-532	7	0	0	atgcctt	atgcctt	multi	no_ps	clustered	genic	intron_core
		hsa-mir-532	7	0	0	ctcccac	ctcccac	multi	no_ps	clustered	genic	intron_core
		hsa-mir-539	7	0	0	gagaaat	gagaaat	multi	no_ps	clustered	intergenic	.
		hsa-mir-539	7	0	0	tcataca	tcataca	multi	no_ps	clustered	intergenic	.
		hsa-mir-541	7	0	0	ggtgggc	ggtgggc	uni	no_ps	clustered	intergenic	.
		hsa-mir-543	7	0	0	aacattc	aacattc	multi	no_ps	clustered	intergenic	.
		hsa-mir-544a	7	0	0	ttctgca	ttctgca	multi	no_ps	clustered	intergenic	.
		hsa-mir-545	7	0	0	tttgctg	tttgctg	multi	no_ps	clustered	intergenic	.
		hsa-mir-545	7	0	0	tttactg	tttactg	multi	no_ps	clustered	intergenic	.
		hsa-mir-548a-1	7	0	0	aaaactg	aaaactg	multi	ps	NULL	intergenic	.
		hsa-mir-548a-2	7	0	0	aaaactg	aaaactg	multi	ps	NULL	50k_from_gen	.
		hsa-mir-548ab	7	0	0	ttacttt	ttacttt	multi	ps	NULL	intergenic	.
		hsa-mir-548ae-1	7	0	0	aaaaact	aaaaact	multi	ps	NULL	intergenic	.
		hsa-mir-548ag-2	7	0	0	aaggtaa	aaggtaa	multi	ps	NULL	intergenic	.
		hsa-mir-548ah	7	0	0	aaaaact	aaaaact	multi	ps	clustered	genic	intron_core
		hsa-mir-548ah	7	0	0	aaagtga	aaagtga	multi	ps	clustered	genic	intron_core
		hsa-mir-548aj-1	7	0	0	agttttt	agttttt	multi	ps	NULL	intergenic	.
		hsa-mir-548ak	7	0	0	ttacttt	ttacttt	multi	ps	NULL	50k_from_gen	.
		hsa-mir-548al	7	0	0	acggcaa	acggcaa	multi	ps	NULL	intergenic	.
		hsa-mir-548ao	7	0	0	ttacttc	ttacttc	multi	ps	NULL	genic	intron_core
		hsa-mir-548ap	7	0	0	aaaacca	aaaacca	multi	ps	NULL	intergenic	.
		hsa-mir-548ap	7	0	0	aaagtaa	aaagtaa	multi	ps	NULL	intergenic	.
		hsa-mir-548ax	7	0	0	ttacttc	ttacttc	multi	ps	NULL	genic	intron_core
		hsa-mir-548ay	7	0	0	cggtttt	cggtttt	multi	ps	NULL	10k_from_gen	.
		hsa-mir-548ay	7	0	0	ttacttt	ttacttt	multi	ps	NULL	10k_from_gen	.
		hsa-mir-548e	7	0	0	aaaactg	aaaactg	multi	ps	NULL	genic	intron_core
		hsa-mir-548e	7	0	0	aaaagca	aaaagca	multi	ps	NULL	genic	intron_core
		hsa-mir-548f-5	7	0	0	cagtttt	cagtttt	multi	ps	NULL	genic	intron_core
		hsa-mir-548g	7	0	0	cttttgc	cttttgc	multi	ps	NULL	intergenic	.
		hsa-mir-548h-1	7	0	0	ttacttt	ttacttt	multi	ps	NULL	intergenic	.
		hsa-mir-548h-2	7	0	0	ttacttt	ttacttt	multi	ps	NULL	50k_from_gen	.
		hsa-mir-548j	7	0	0	agttttt	agttttt	multi	ps	NULL	genic	intron_core
		hsa-mir-548j	7	0	0	ttacttt	ttacttt	multi	ps	NULL	genic	intron_core
		hsa-mir-548k	7	0	0	aaagtac	aaagtac	multi	ps	NULL	genic	intron_core
		hsa-mir-548l	7	0	0	atacttt	atacttt	multi	ps	NULL	genic	intron_core
		hsa-mir-548o-2	7	0	0	aaagtaa	aaagtaa	multi	ps	NULL	genic	intron_edge
		hsa-mir-548o-2	7	0	0	caaaact	caaaact	multi	ps	NULL	genic	intron_edge
		hsa-mir-548p	7	0	0	ttttgct	ttttgct	multi	ps	NULL	genic	intron_core
		hsa-mir-548q	7	0	0	gcaccag	gcaccag	multi	ps	NULL	intergenic	.
		hsa-mir-548t	7	0	0	aaaagtg	aaaagtg	multi	ps	NULL	genic	intron_core
		hsa-mir-548w	7	0	0	aaagtaa	aaagtaa	multi	ps	NULL	genic	intron_core
		hsa-mir-548x-2	7	0	0	agttttt	agttttt	multi	ps	NULL	intergenic	.
		hsa-mir-549a	7	0	0	agttgtc	agttgtc	uni	ps	NULL	intergenic	.
		hsa-mir-551a	7	0	0	tgggtcg	tgggtcg	multi	no_ps	NULL	genic	intron_core
		hsa-mir-551b	7	0	0	cgaccca	cgaccca	multi	no_ps	NULL	intergenic	.
		hsa-mir-551b	7	0	0	aaatcaa	aaatcaa	multi	no_ps	NULL	intergenic	.
		hsa-mir-552	7	0	0	cacctgt	cacctgt	uni	ps	NULL	intergenic	.
		hsa-mir-552	7	0	0	ggttaaa	ggttaaa	uni	ps	NULL	intergenic	.
		hsa-mir-554	7	0	0	ctagtcc	ctagtcc	uni	ps	NULL	genic	intron_core
		hsa-mir-555	7	0	0	cttaccc	cttaccc	uni	ps	NULL	genic	exon
		hsa-mir-556	7	0	0	atgagct	atgagct	uni	ps	NULL	genic	intron_core
		hsa-mir-556	7	0	0	tattacc	tattacc	uni	ps	NULL	genic	intron_core
		hsa-mir-557	7	0	0	tttgcac	tttgcac	uni	ps	NULL	intergenic	.
		hsa-mir-5571	7	0	0	tcctagg	tcctagg	uni	ps	NULL	10k_from_gen	.
		hsa-mir-5571	7	0	0	aattctc	aattctc	uni	ps	NULL	10k_from_gen	.
		hsa-mir-5579	7	0	0	gtaccat	gtaccat	uni	ps	NULL	genic	intron_core
		hsa-mir-5579	7	0	0	taagcta	taagcta	uni	ps	NULL	genic	intron_core
		hsa-mir-558	7	0	0	gagctgc	gagctgc	uni	ps	NULL	genic	intron_core
		hsa-mir-5580	7	0	0	catatgt	catatgt	uni	ps	NULL	10k_from_gen	.
		hsa-mir-5580	7	0	0	agccagc	agccagc	uni	ps	NULL	10k_from_gen	.
		hsa-mir-5584	7	0	0	agggaaa	agggaaa	uni	ps	NULL	genic	intron_core
		hsa-mir-5584	7	0	0	agttctt	agttctt	uni	ps	NULL	genic	intron_core
		hsa-mir-5586	7	0	0	gctggat	gctggat	uni	ps	NULL	genic	intron_core
		hsa-mir-5586	7	0	0	tcactct	tcactct	uni	ps	NULL	genic	intron_core
		hsa-mir-5587	7	0	0	ccccggg	ccccggg	uni	ps	clustered	genic	intron_core
		hsa-mir-5588	7	0	0	atgccag	atgccag	uni	ps	NULL	genic	intron_core
		hsa-mir-5588	7	0	0	tgggact	tgggact	uni	ps	NULL	genic	intron_core
		hsa-mir-5589	7	0	0	gcacatg	gcacatg	uni	ps	NULL	50k_from_gen	.
		hsa-mir-5589	7	0	0	gctgggt	gctgggt	uni	ps	NULL	50k_from_gen	.
		hsa-mir-559	7	0	0	aaagtaa	aaagtaa	uni	ps	NULL	genic	intron_core
		hsa-mir-562	7	0	0	aagtagc	aagtagc	uni	no_ps	NULL	genic	intron_core
		hsa-mir-563	7	0	0	ggttgac	ggttgac	uni	ps	NULL	intergenic	.
		hsa-mir-564	7	0	0	ggcacgg	ggcacgg	uni	ps	NULL	genic	exon
		hsa-mir-567	7	0	0	gtatgtt	gtatgtt	uni	ps	NULL	genic	intron_core
		hsa-mir-568	7	0	0	ttataca	ttataca	uni	no_ps	NULL	50k_from_gen	.
		hsa-mir-5682	7	0	0	tagcacc	tagcacc	uni	ps	NULL	genic	intron_core
		hsa-mir-5687	7	0	0	cgttcta	cgttcta	uni	ps	NULL	genic	intron_core
		hsa-mir-5688	7	0	0	aacaaac	aacaaac	uni	ps	NULL	genic	intron_core
		hsa-mir-5689	7	0	0	gcataca	gcataca	uni	ps	NULL	intergenic	.
		hsa-mir-569	7	0	0	cattaac	cattaac	uni	ps	NULL	genic	intron_core
		hsa-mir-5690	7	0	0	gtagctg	gtagctg	uni	ps	NULL	genic	intron_core
		hsa-mir-5693	7	0	0	gccactg	gccactg	uni	ps	NULL	50k_from_gen	.
		hsa-mir-5694	7	0	0	atgatct	atgatct	uni	ps	NULL	50k_from_gen	.
		hsa-mir-5696	7	0	0	tcattta	tcattta	uni	ps	NULL	50k_from_gen	.
		hsa-mir-5697	7	0	0	caagtag	caagtag	uni	ps	NULL	genic	intron_core
		hsa-mir-5699	7	0	0	agacagg	agacagg	uni	ps	NULL	genic	intron_core
		hsa-mir-5699	7	0	0	ttggggc	ttggggc	uni	ps	NULL	genic	intron_core
		hsa-mir-5700	7	0	0	aatgcat	aatgcat	uni	ps	clustered	intergenic	.
		hsa-mir-5702	7	0	0	ctgactc	ctgactc	uni	ps	NULL	intergenic	.
		hsa-mir-5703	7	0	0	ggagaag	ggagaag	uni	ps	NULL	genic	5_utr
		hsa-mir-5704	7	0	0	tggccta	tggccta	uni	ps	NULL	genic	intron_core
		hsa-mir-5708	7	0	0	tgagcga	tgagcga	multi	ps	NULL	intergenic	.
		hsa-mir-571	7	0	0	gagttgg	gagttgg	uni	ps	NULL	genic	intron_core
		hsa-mir-573	7	0	0	cacttca	cacttca	uni	ps	NULL	10k_from_gen	.
		hsa-mir-575	7	0	0	actggct	actggct	uni	ps	NULL	genic	intron_core
		hsa-mir-576	7	0	0	agatgtg	agatgtg	uni	ps	NULL	genic	intron_core
		hsa-mir-576	7	0	0	ttctaat	ttctaat	uni	ps	NULL	genic	intron_core
		hsa-mir-577	7	0	0	agataaa	agataaa	uni	ps	NULL	genic	intron_core
		hsa-mir-578	7	0	0	ttcttgt	ttcttgt	uni	ps	NULL	genic	intron_core
		hsa-mir-5787	7	0	0	ggctggg	ggctggg	uni	ps	NULL	genic	intron_edge
		hsa-mir-579	7	0	0	caaatga	caaatga	multi	ps	NULL	genic	intron_core
		hsa-mir-579	7	0	0	aaccgcg	aaccgcg	multi	ps	NULL	genic	intron_core
		hsa-mir-580	7	0	0	attctca	attctca	uni	ps	NULL	genic	intron_core
		hsa-mir-580	7	0	0	aatcatt	aatcatt	uni	ps	NULL	genic	intron_core
		hsa-mir-581	7	0	0	acacaag	acacaag	uni	ps	NULL	genic	intron_core
		hsa-mir-582	7	0	0	accagtt	accagtt	uni	no_ps	NULL	genic	intron_core
		hsa-mir-582	7	0	0	aactgta	aactgta	uni	no_ps	NULL	genic	intron_core
		hsa-mir-583	7	0	0	aaagagg	aaagagg	uni	ps	NULL	intergenic	.
		hsa-mir-584	7	0	0	aaccata	aaccata	uni	no_ps	NULL	genic	intron_core
		hsa-mir-584	7	0	0	ggaactg	ggaactg	uni	no_ps	NULL	genic	intron_core
		hsa-mir-586	7	0	0	aatgcat	aatgcat	uni	ps	NULL	genic	intron_core
		hsa-mir-587	7	0	0	ttccata	ttccata	uni	ps	NULL	intergenic	.
		hsa-mir-588	7	0	0	tggccac	tggccac	uni	ps	NULL	intergenic	.
		hsa-mir-589	7	0	0	tgttctg	tgttctg	uni	no_ps	NULL	genic	intron_core
		hsa-mir-589	7	0	0	ggttctc	ggttctc	uni	no_ps	NULL	genic	intron_core
		hsa-mir-590	7	0	0	aatttta	aatttta	uni	no_ps	NULL	genic	intron_core
		hsa-mir-590	7	0	0	agcttat	agcttat	uni	no_ps	NULL	genic	intron_core
		hsa-mir-591	7	0	0	catggtc	catggtc	uni	ps	NULL	genic	intron_core
		hsa-mir-592	7	0	0	tgacaca	tgacaca	uni	no_ps	NULL	genic	intron_core
		hsa-mir-593	7	0	0	gtctctg	gtctctg	uni	ps	NULL	genic	intron_core
		hsa-mir-593	7	0	0	ggcacca	ggcacca	uni	ps	NULL	genic	intron_core
		hsa-mir-596	7	0	0	agcctgc	agcctgc	uni	ps	NULL	10k_from_gen	.
		hsa-mir-597	7	0	0	ggttctc	ggttctc	uni	ps	NULL	genic	intron_core
		hsa-mir-597	7	0	0	gtgtcac	gtgtcac	uni	ps	NULL	genic	intron_core
		hsa-mir-598	7	0	0	atgacgt	atgacgt	uni	no_ps	NULL	genic	intron_core
		hsa-mir-598	7	0	0	atcaccg	atcaccg	uni	no_ps	NULL	genic	intron_core
		hsa-mir-599	7	0	0	gacacaa	gacacaa	uni	no_ps	clustered	intergenic	.
		hsa-mir-601	7	0	0	ctagacc	ctagacc	uni	ps	NULL	genic	intron_core
		hsa-mir-602	7	0	0	acacggg	acacggg	uni	ps	NULL	10k_from_gen	.
		hsa-mir-604	7	0	0	cgcagcc	cgcagcc	uni	ps	NULL	genic	intron_core
		hsa-mir-605	7	0	0	gaaggca	gaaggca	uni	ps	NULL	genic	intron_core
		hsa-mir-605	7	0	0	aaatccc	aaatccc	uni	ps	NULL	genic	intron_core
		hsa-mir-606	7	0	0	aactact	aactact	uni	ps	NULL	intergenic	.
		hsa-mir-6070	7	0	0	ggaaccg	ggaaccg	uni	ps	NULL	genic	intron_core
		hsa-mir-6071	7	0	0	cagcaga	cagcaga	uni	ps	NULL	intergenic	.
		hsa-mir-6072	7	0	0	gatgagg	gatgagg	uni	ps	NULL	intergenic	.
		hsa-mir-6073	7	0	0	tcactac	tcactac	uni	ps	NULL	genic	3_utr
		hsa-mir-6074	7	0	0	tgaatat	tgaatat	uni	ps	NULL	intergenic	.
		hsa-mir-6075	7	0	0	tgggccg	tgggccg	uni	ps	NULL	genic	intron_core
		hsa-mir-6076	7	0	0	gcatgac	gcatgac	uni	ps	NULL	intergenic	.
		hsa-mir-608	7	0	0	ggggtgg	ggggtgg	uni	ps	NULL	genic	intron_core
		hsa-mir-6080	7	0	0	ctagtgc	ctagtgc	uni	ps	NULL	intergenic	.
		hsa-mir-6081	7	0	0	ggagcag	ggagcag	uni	ps	NULL	genic	intron_core
		hsa-mir-6082	7	0	0	aatacgt	aatacgt	uni	ps	NULL	intergenic	.
		hsa-mir-6083	7	0	0	ttatatc	ttatatc	uni	ps	NULL	genic	intron_core
		hsa-mir-6084	7	0	0	tccgcca	tccgcca	uni	ps	NULL	genic	exon
		hsa-mir-6085	7	0	0	aggggct	aggggct	uni	ps	NULL	intergenic	.
		hsa-mir-609	7	0	0	aacaccc	aacaccc	uni	ps	NULL	genic	intron_core
		hsa-mir-6090	7	0	0	gggagcg	gggagcg	uni	ps	NULL	intergenic	.
		hsa-mir-611	7	0	0	gtcctcg	gtcctcg	uni	ps	NULL	genic	exon
		hsa-mir-612	7	0	0	ctgggca	ctgggca	uni	ps	NULL	50k_from_gen	.
		hsa-mir-6124	7	0	0	ggaaaag	ggaaaag	uni	ps	NULL	genic	intron_core
		hsa-mir-6125	7	0	0	cggaagg	cggaagg	uni	ps	NULL	genic	exon
		hsa-mir-6126	7	0	0	gccttca	gccttca	uni	ps	NULL	10k_from_gen	.
		hsa-mir-6127	7	0	0	ctccctc	ctccctc	uni	ps	NULL	intergenic	.
		hsa-mir-6129	7	0	0	ctccctc	ctccctc	uni	ps	NULL	10k_from_gen	.
		hsa-mir-613	7	0	0	ggaatgt	ggaatgt	uni	ps	NULL	genic	intron_core
		hsa-mir-6130	7	0	0	gagggag	gagggag	uni	ps	NULL	intergenic	.
		hsa-mir-6131	7	0	0	gctggtc	gctggtc	uni	ps	NULL	50k_from_gen	.
		hsa-mir-6132	7	0	0	gcagggc	gcagggc	uni	ps	NULL	genic	intron_core
		hsa-mir-6133	7	0	0	gagggag	gagggag	uni	ps	NULL	genic	intron_core
		hsa-mir-6134	7	0	0	ccacctc	ccacctc	uni	ps	NULL	intergenic	.
		hsa-mir-614	7	0	0	aacgcct	aacgcct	uni	ps	NULL	10k_from_gen	.
		hsa-mir-615	7	0	0	ccgagcc	ccgagcc	uni	no_ps	NULL	genic	intron_core
		hsa-mir-615	7	0	0	ggggtcc	ggggtcc	uni	no_ps	NULL	genic	intron_core
		hsa-mir-616	7	0	0	ttttgag	ttttgag	uni	ps	clustered	genic	intron_core
		hsa-mir-616	7	0	0	caatgac	caatgac	uni	ps	clustered	genic	intron_core
		hsa-mir-6165	7	0	0	agcagga	agcagga	uni	ps	NULL	genic	intron_edge
		hsa-mir-617	7	0	0	ggaagtc	ggaagtc	uni	ps	NULL	genic	intron_core
		hsa-mir-618	7	0	0	tagagtt	tagagtt	uni	ps	NULL	genic	intron_core
		hsa-mir-619	7	0	0	tccaggt	tccaggt	uni	ps	NULL	genic	intron_core
		hsa-mir-619	7	0	0	atcccag	atcccag	uni	ps	NULL	genic	intron_core
		hsa-mir-620	7	0	0	atctcca	atctcca	uni	ps	NULL	genic	intron_core
		hsa-mir-621	7	0	0	gctagca	gctagca	uni	ps	NULL	genic	3_utr
		hsa-mir-623	7	0	0	tcccttg	tcccttg	uni	ps	NULL	genic	intron_core
		hsa-mir-624	7	0	0	accttgt	accttgt	uni	ps	NULL	genic	intron_core
		hsa-mir-624	7	0	0	tggtact	tggtact	uni	ps	NULL	genic	intron_core
		hsa-mir-628	7	0	0	ttactag	ttactag	uni	no_ps	NULL	genic	intron_core
		hsa-mir-628	7	0	0	gtcagca	gtcagca	uni	no_ps	NULL	genic	intron_core
		hsa-mir-630	7	0	0	gtattct	gtattct	uni	ps	NULL	10k_from_gen	.
		hsa-mir-631	7	0	0	ccaggtc	ccaggtc	uni	no_ps	NULL	10k_from_gen	.
		hsa-mir-632	7	0	0	tgtctgc	tgtctgc	uni	no_ps	NULL	genic	5_utr
		hsa-mir-633	7	0	0	taatagt	taatagt	uni	ps	NULL	intergenic	.
		hsa-mir-634	7	0	0	accagca	accagca	uni	ps	NULL	genic	intron_edge
		hsa-mir-636	7	0	0	caagcac	caagcac	uni	ps	NULL	genic	exon
		hsa-mir-637	7	0	0	cccccag	cccccag	uni	ps	NULL	genic	intron_edge
		hsa-mir-640	7	0	0	tgatcca	tgatcca	uni	ps	NULL	genic	intron_core
		hsa-mir-645	7	0	0	ctaggct	ctaggct	uni	ps	NULL	10k_from_gen	.
		hsa-mir-646	7	0	0	agcagct	agcagct	uni	ps	NULL	intergenic	.
		hsa-mir-648	7	0	0	gcacact	gcacact	uni	ps	NULL	genic	intron_core
		hsa-mir-649	7	0	0	acaggtt	acaggtt	uni	ps	NULL	10k_from_gen	.
		hsa-mir-6499	7	0	0	gcgcccg	gcgcccg	uni	ps	NULL	genic	intron_edge
		hsa-mir-6499	7	0	0	acactgc	acactgc	uni	ps	NULL	genic	intron_edge
		hsa-mir-6501	7	0	0	gttgcca	gttgcca	uni	ps	NULL	genic	exon
		hsa-mir-6501	7	0	0	cagagca	cagagca	uni	ps	NULL	genic	exon
		hsa-mir-6502	7	0	0	gctctag	gctctag	uni	ps	NULL	genic	3_utr
		hsa-mir-6503	7	0	0	gcagacc	gcagacc	uni	ps	NULL	50k_from_gen	.
		hsa-mir-6503	7	0	0	ctagtcc	ctagtcc	uni	ps	NULL	50k_from_gen	.
		hsa-mir-6505	7	0	0	gacttct	gacttct	uni	ps	NULL	genic	intron_edge
		hsa-mir-6505	7	0	0	tggaata	tggaata	uni	ps	NULL	genic	intron_edge
		hsa-mir-6508	7	0	0	ctagaaa	ctagaaa	uni	ps	NULL	genic	intron_core
		hsa-mir-6508	7	0	0	gggccat	gggccat	uni	ps	NULL	genic	intron_core
		hsa-mir-6509	7	0	0	cagtgga	cagtgga	uni	ps	NULL	genic	intron_edge
		hsa-mir-6509	7	0	0	tacctaa	tacctaa	uni	ps	NULL	genic	intron_edge
		hsa-mir-651	7	0	0	ttaggat	ttaggat	uni	ps	NULL	intergenic	.
		hsa-mir-651	7	0	0	aaggaaa	aaggaaa	uni	ps	NULL	intergenic	.
		hsa-mir-6510	7	0	0	ccctgct	ccctgct	uni	ps	NULL	genic	exon
		hsa-mir-6510	7	0	0	agtcggt	agtcggt	uni	ps	NULL	genic	exon
		hsa-mir-6511b-1	7	0	0	gcctgca	gcctgca	multi	ps	NULL	genic	exon
		hsa-mir-6511b-1	7	0	0	tggtgag	tggtgag	multi	ps	NULL	genic	exon
		hsa-mir-6514	7	0	0	actccat	actccat	uni	ps	clustered	genic	intron_core
		hsa-mir-6514	7	0	0	acaggca	acaggca	uni	ps	clustered	genic	intron_core
		hsa-mir-6516	7	0	0	ttgcagt	ttgcagt	uni	no_ps	NULL	genic	intron_edge
		hsa-mir-6516	7	0	0	tcatgta	tcatgta	uni	no_ps	NULL	genic	intron_edge
		hsa-mir-652	7	0	0	aacccta	aacccta	uni	no_ps	NULL	genic	intron_core
		hsa-mir-652	7	0	0	atggcgc	atggcgc	uni	no_ps	NULL	genic	intron_core
		hsa-mir-653	7	0	0	ccagtga	ccagtga	uni	no_ps	clustered	genic	intron_core
		hsa-mir-653	7	0	0	ttcaaca	ttcaaca	uni	no_ps	clustered	genic	intron_core
		hsa-mir-654	7	0	0	atgtctg	atgtctg	uni	no_ps	clustered	intergenic	.
		hsa-mir-654	7	0	0	ggtgggc	ggtgggc	uni	no_ps	clustered	intergenic	.
		hsa-mir-655	7	0	0	gaggtta	gaggtta	multi	no_ps	clustered	intergenic	.
		hsa-mir-655	7	0	0	taataca	taataca	multi	no_ps	clustered	intergenic	.
		hsa-mir-656	7	0	0	atattat	atattat	multi	no_ps	clustered	intergenic	.
		hsa-mir-656	7	0	0	ggttgcc	ggttgcc	multi	no_ps	clustered	intergenic	.
		hsa-mir-657	7	0	0	aacctgc	aacctgc	uni	ps	clustered	genic	intron_edge
		hsa-mir-658	7	0	0	cctccgc	cctccgc	uni	no_ps	clustered	genic	5_utr
		hsa-mir-660	7	0	0	acccatt	acccatt	multi	no_ps	clustered	genic	intron_core
		hsa-mir-660	7	0	0	cctcctg	cctcctg	multi	no_ps	clustered	genic	intron_core
		hsa-mir-661	7	0	0	cccaggc	cccaggc	uni	ps	NULL	genic	intron_core
		hsa-mir-663a	7	0	0	ccccgcc	ccccgcc	multi	ps	NULL	intergenic	.
		hsa-mir-664a	7	0	0	tagccag	tagccag	multi	no_ps	NULL	genic	intron_core
		hsa-mir-664a	7	0	0	aatgaat	aatgaat	multi	no_ps	NULL	genic	intron_core
		hsa-mir-664b	7	0	0	gggctaa	gggctaa	multi	no_ps	NULL	genic	intron_edge
		hsa-mir-664b	7	0	0	tcatttg	tcatttg	multi	no_ps	NULL	genic	intron_edge
		hsa-mir-668	7	0	0	gtcactc	gtcactc	uni	no_ps	clustered	intergenic	.
		hsa-mir-668	7	0	0	gcgcctc	gcgcctc	uni	no_ps	clustered	intergenic	.
		hsa-mir-670	7	0	0	ttcctca	ttcctca	uni	no_ps	NULL	intergenic	.
		hsa-mir-670	7	0	0	tccctga	tccctga	uni	no_ps	NULL	intergenic	.
		hsa-mir-671	7	0	0	ggaagcc	ggaagcc	uni	no_ps	NULL	genic	exon
		hsa-mir-671	7	0	0	ccggttc	ccggttc	uni	no_ps	NULL	genic	exon
		hsa-mir-6716	7	0	0	gggaatg	gggaatg	uni	ps	NULL	genic	exon
		hsa-mir-6719	7	0	0	atgtcag	atgtcag	uni	ps	NULL	genic	intron_edge
		hsa-mir-6720	7	0	0	ggctgga	ggctgga	uni	ps	NULL	intergenic	.
		hsa-mir-6720	7	0	0	caggcgc	caggcgc	uni	ps	NULL	intergenic	.
		hsa-mir-6721	7	0	0	cctgccc	cctgccc	uni	ps	clustered	genic	exon
		hsa-mir-6726	7	0	0	agggcga	agggcga	uni	ps	NULL	genic	intron_core
		hsa-mir-6728	7	0	0	agcagag	agcagag	uni	ps	NULL	genic	intron_edge
		hsa-mir-6729	7	0	0	catcccc	catcccc	uni	ps	NULL	genic	intron_core
		hsa-mir-6729	7	0	0	gggcgag	gggcgag	uni	ps	NULL	genic	intron_core
		hsa-mir-6730	7	0	0	gtgtcag	gtgtcag	uni	ps	NULL	genic	intron_core
		hsa-mir-6730	7	0	0	acctttc	acctttc	uni	ps	NULL	genic	intron_core
		hsa-mir-6731	7	0	0	ctctccc	ctctccc	uni	ps	NULL	genic	intron_edge
		hsa-mir-6731	7	0	0	ggaatag	ggaatag	uni	ps	NULL	genic	intron_edge
		hsa-mir-6732	7	0	0	aaccctg	aaccctg	uni	ps	NULL	genic	intron_edge
		hsa-mir-6732	7	0	0	agggggt	agggggt	uni	ps	NULL	genic	intron_edge
		hsa-mir-6734	7	0	0	cccctca	cccctca	uni	ps	NULL	genic	intron_core
		hsa-mir-6734	7	0	0	gggaagg	gggaagg	uni	ps	NULL	genic	intron_core
		hsa-mir-6735	7	0	0	ggcctgt	ggcctgt	uni	ps	NULL	genic	intron_core
		hsa-mir-6735	7	0	0	agggcag	agggcag	uni	ps	NULL	genic	intron_core
		hsa-mir-6736	7	0	0	cagctcc	cagctcc	uni	ps	NULL	genic	intron_core
		hsa-mir-6736	7	0	0	tgggtga	tgggtga	uni	ps	NULL	genic	intron_core
		hsa-mir-6737	7	0	0	cacccca	cacccca	uni	ps	NULL	genic	intron_core
		hsa-mir-6737	7	0	0	agcacag	agcacag	uni	ps	NULL	genic	intron_core
		hsa-mir-6738	7	0	0	acccctc	acccctc	uni	ps	NULL	genic	intron_core
		hsa-mir-6738	7	0	0	ggcagaa	ggcagaa	uni	ps	NULL	genic	intron_core
		hsa-mir-6739	7	0	0	ttgttct	ttgttct	uni	ps	NULL	genic	intron_edge
		hsa-mir-6739	7	0	0	gggaaag	gggaaag	uni	ps	NULL	genic	intron_edge
		hsa-mir-6740	7	0	0	gtcttct	gtcttct	uni	ps	NULL	genic	intron_edge
		hsa-mir-6740	7	0	0	gtttggg	gtttggg	uni	ps	NULL	genic	intron_edge
		hsa-mir-6741	7	0	0	agagccg	agagccg	uni	ps	NULL	genic	intron_core
		hsa-mir-6741	7	0	0	gcaccca	gcaccca	uni	ps	NULL	genic	intron_core
		hsa-mir-6742	7	0	0	accccac	accccac	uni	ps	NULL	genic	intron_core
		hsa-mir-6742	7	0	0	acccagg	acccagg	uni	ps	NULL	genic	intron_core
		hsa-mir-6743	7	0	0	gccgctc	gccgctc	uni	ps	NULL	genic	intron_core
		hsa-mir-6743	7	0	0	aggggca	aggggca	uni	ps	NULL	genic	intron_core
		hsa-mir-6744	7	0	0	ggcctct	ggcctct	uni	ps	NULL	genic	intron_core
		hsa-mir-6744	7	0	0	ggatgac	ggatgac	uni	ps	NULL	genic	intron_core
		hsa-mir-6745	7	0	0	tccaccc	tccaccc	uni	ps	NULL	genic	intron_core
		hsa-mir-6746	7	0	0	ggcggct	ggcggct	uni	ps	NULL	genic	intron_core
		hsa-mir-6746	7	0	0	tctcccg	tctcccg	uni	ps	NULL	genic	intron_core
		hsa-mir-6747	7	0	0	aggcagg	aggcagg	uni	ps	NULL	genic	intron_core
		hsa-mir-6747	7	0	0	acacccc	acacccc	uni	ps	NULL	genic	intron_core
		hsa-mir-6749	7	0	0	aggcccg	aggcccg	uni	ps	clustered	genic	intron_core
		hsa-mir-6749	7	0	0	gggagga	gggagga	uni	ps	clustered	genic	intron_core
		hsa-mir-6750	7	0	0	gttccct	gttccct	uni	ps	clustered	genic	intron_core
		hsa-mir-6750	7	0	0	gtgagtt	gtgagtt	uni	ps	clustered	genic	intron_core
		hsa-mir-6751	7	0	0	accccca	accccca	uni	ps	NULL	genic	intron_core
		hsa-mir-6751	7	0	0	ggctcag	ggctcag	uni	ps	NULL	genic	intron_core
		hsa-mir-6752	7	0	0	ccctgcc	ccctgcc	uni	ps	NULL	genic	intron_core
		hsa-mir-6752	7	0	0	gggggtg	gggggtg	uni	ps	NULL	genic	intron_core
		hsa-mir-6753	7	0	0	accaggg	accaggg	uni	ps	NULL	genic	intron_edge
		hsa-mir-6753	7	0	0	ggtctgt	ggtctgt	uni	ps	NULL	genic	intron_edge
		hsa-mir-6754	7	0	0	cttcacc	cttcacc	uni	ps	NULL	genic	intron_core
		hsa-mir-6754	7	0	0	cagggag	cagggag	uni	ps	NULL	genic	intron_core
		hsa-mir-6756	7	0	0	cccaccc	cccaccc	uni	ps	NULL	genic	intron_core
		hsa-mir-6756	7	0	0	gaagggg	gaagggg	uni	ps	NULL	genic	intron_core
		hsa-mir-6757	7	0	0	agggatg	agggatg	uni	ps	NULL	genic	intron_edge
		hsa-mir-6757	7	0	0	acactgg	acactgg	uni	ps	NULL	genic	intron_edge
		hsa-mir-676	7	0	0	tgtccta	tgtccta	uni	no_ps	NULL	genic	intron_edge
		hsa-mir-676	7	0	0	cttcaac	cttcaac	uni	no_ps	NULL	genic	intron_edge
		hsa-mir-6760	7	0	0	cactgtc	cactgtc	uni	ps	NULL	genic	intron_edge
		hsa-mir-6760	7	0	0	agggaga	agggaga	uni	ps	NULL	genic	intron_edge
		hsa-mir-6762	7	0	0	ggctgct	ggctgct	uni	ps	NULL	genic	intron_core
		hsa-mir-6762	7	0	0	ggggcca	ggggcca	uni	ps	NULL	genic	intron_core
		hsa-mir-6763	7	0	0	tggggag	tggggag	uni	ps	NULL	genic	intron_core
		hsa-mir-6766	7	0	0	cccaccc	cccaccc	uni	ps	NULL	genic	intron_core
		hsa-mir-6766	7	0	0	gacaatc	gacaatc	uni	ps	NULL	genic	intron_core
		hsa-mir-6768	7	0	0	aaaggcc	aaaggcc	uni	ps	NULL	genic	intron_edge
		hsa-mir-6768	7	0	0	acacagg	acacagg	uni	ps	NULL	genic	intron_edge
		hsa-mir-6769b	7	0	0	ggtgggt	ggtgggt	uni	ps	NULL	genic	intron_core
		hsa-mir-6769b	7	0	0	cctctct	cctctct	uni	ps	NULL	genic	intron_core
		hsa-mir-6771	7	0	0	aaacccc	aaacccc	uni	ps	NULL	genic	intron_edge
		hsa-mir-6771	7	0	0	tcgggag	tcgggag	uni	ps	NULL	genic	intron_edge
		hsa-mir-6772	7	0	0	aggagca	aggagca	uni	ps	NULL	genic	intron_edge
		hsa-mir-6772	7	0	0	tacaccc	tacaccc	uni	ps	NULL	genic	intron_edge
		hsa-mir-6773	7	0	0	gtgacag	gtgacag	uni	ps	NULL	genic	intron_core
		hsa-mir-6773	7	0	0	gggccca	gggccca	uni	ps	NULL	genic	intron_core
		hsa-mir-6775	7	0	0	tgccccg	tgccccg	uni	ps	NULL	genic	intron_edge
		hsa-mir-6775	7	0	0	cagggcc	cagggcc	uni	ps	NULL	genic	intron_edge
		hsa-mir-6776	7	0	0	cacccag	cacccag	uni	ps	NULL	genic	intron_core
		hsa-mir-6776	7	0	0	ggtggtt	ggtggtt	uni	ps	NULL	genic	intron_core
		hsa-mir-6777	7	0	0	agagtgg	agagtgg	uni	ps	clustered	genic	intron_core
		hsa-mir-6777	7	0	0	ctccccg	ctccccg	uni	ps	clustered	genic	intron_core
		hsa-mir-6778	7	0	0	gggaggc	gggaggc	uni	ps	NULL	genic	intron_edge
		hsa-mir-6778	7	0	0	ctcccac	ctcccac	uni	ps	NULL	genic	intron_edge
		hsa-mir-6779	7	0	0	tgggagg	tgggagg	uni	ps	NULL	genic	intron_edge
		hsa-mir-6779	7	0	0	agccctg	agccctg	uni	ps	NULL	genic	intron_edge
		hsa-mir-6780a	7	0	0	cctccca	cctccca	uni	ps	NULL	genic	intron_edge
		hsa-mir-6780a	7	0	0	cagagga	cagagga	uni	ps	NULL	genic	intron_edge
		hsa-mir-6780b	7	0	0	ggggaag	ggggaag	uni	ps	NULL	genic	intron_edge
		hsa-mir-6780b	7	0	0	cccttgt	cccttgt	uni	ps	NULL	genic	intron_edge
		hsa-mir-6782	7	0	0	cacccct	cacccct	uni	ps	NULL	genic	intron_core
		hsa-mir-6782	7	0	0	caaaggt	caaaggt	uni	ps	NULL	genic	intron_core
		hsa-mir-6783	7	0	0	cccagga	cccagga	uni	ps	NULL	genic	intron_core
		hsa-mir-6785	7	0	0	catcgcc	catcgcc	uni	ps	NULL	genic	intron_core
		hsa-mir-6785	7	0	0	gggaggg	gggaggg	uni	ps	NULL	genic	intron_core
		hsa-mir-6786	7	0	0	cggtggg	cggtggg	uni	ps	NULL	genic	intron_core
		hsa-mir-6787	7	0	0	ggcgggg	ggcgggg	uni	ps	NULL	genic	intron_edge
		hsa-mir-6787	7	0	0	ctcagct	ctcagct	uni	ps	NULL	genic	intron_edge
		hsa-mir-6788	7	0	0	tctccca	tctccca	uni	ps	NULL	genic	intron_core
		hsa-mir-6789	7	0	0	gggcgcc	gggcgcc	uni	ps	clustered	genic	exon
		hsa-mir-6789	7	0	0	gccccta	gccccta	uni	ps	clustered	genic	exon
		hsa-mir-6790	7	0	0	acactca	acactca	uni	ps	clustered	genic	intron_core
		hsa-mir-6790	7	0	0	cgaggtc	cgaggtc	uni	ps	clustered	genic	intron_core
		hsa-mir-6792	7	0	0	taagcag	taagcag	uni	ps	NULL	genic	intron_core
		hsa-mir-6792	7	0	0	tcctcca	tcctcca	uni	ps	NULL	genic	intron_core
		hsa-mir-6793	7	0	0	gtgggtt	gtgggtt	uni	ps	NULL	genic	intron_edge
		hsa-mir-6793	7	0	0	ccccaac	ccccaac	uni	ps	NULL	genic	intron_edge
		hsa-mir-6794	7	0	0	aggggga	aggggga	uni	ps	NULL	genic	intron_core
		hsa-mir-6794	7	0	0	tcactct	tcactct	uni	ps	NULL	genic	intron_core
		hsa-mir-6795	7	0	0	cgagggg	cgagggg	uni	ps	NULL	genic	intron_core
		hsa-mir-6795	7	0	0	tcccccc	tcccccc	uni	ps	NULL	genic	intron_core
		hsa-mir-6796	7	0	0	aagctct	aagctct	uni	ps	NULL	genic	intron_core
		hsa-mir-6796	7	0	0	tgtgggg	tgtgggg	uni	ps	NULL	genic	intron_core
		hsa-mir-6797	7	0	0	ggaggga	ggaggga	uni	ps	NULL	genic	intron_edge
		hsa-mir-6797	7	0	0	gcatgac	gcatgac	uni	ps	NULL	genic	intron_edge
		hsa-mir-6798	7	0	0	caggggg	caggggg	uni	ps	NULL	genic	intron_core
		hsa-mir-6798	7	0	0	taccccc	taccccc	uni	ps	NULL	genic	intron_core
		hsa-mir-6799	7	0	0	gccctgc	gccctgc	uni	ps	NULL	genic	intron_edge
		hsa-mir-6799	7	0	0	gggaggt	gggaggt	uni	ps	NULL	genic	intron_edge
		hsa-mir-6800	7	0	0	acctctc	acctctc	uni	ps	NULL	genic	exon
		hsa-mir-6800	7	0	0	taggtga	taggtga	uni	ps	NULL	genic	exon
		hsa-mir-6801	7	0	0	ggtcaga	ggtcaga	uni	ps	NULL	genic	intron_edge
		hsa-mir-6801	7	0	0	cccctgc	cccctgc	uni	ps	NULL	genic	intron_edge
		hsa-mir-6802	7	0	0	ggggtga	ggggtga	uni	ps	clustered	genic	intron_core
		hsa-mir-6803	7	0	0	accccca	accccca	uni	ps	clustered	genic	intron_core
		hsa-mir-6804	7	0	0	caggtgc	caggtgc	uni	ps	clustered	genic	intron_core
		hsa-mir-6804	7	0	0	caccctc	caccctc	uni	ps	clustered	genic	intron_core
		hsa-mir-6805	7	0	0	agggggc	agggggc	uni	ps	NULL	genic	exon
		hsa-mir-6805	7	0	0	tgctctg	tgctctg	uni	ps	NULL	genic	exon
		hsa-mir-6806	7	0	0	gaagctc	gaagctc	uni	ps	NULL	genic	intron_edge
		hsa-mir-6806	7	0	0	gtaggca	gtaggca	uni	ps	NULL	genic	intron_edge
		hsa-mir-6808	7	0	0	ggtcaca	ggtcaca	uni	ps	NULL	genic	intron_core
		hsa-mir-6808	7	0	0	cctgcct	cctgcct	uni	ps	NULL	genic	intron_core
		hsa-mir-6810	7	0	0	cccctgc	cccctgc	uni	ps	NULL	genic	intron_core
		hsa-mir-6811	7	0	0	tgcaggc	tgcaggc	uni	ps	NULL	genic	intron_core
		hsa-mir-6811	7	0	0	gcctgtg	gcctgtg	uni	ps	NULL	genic	intron_core
		hsa-mir-6812	7	0	0	tggggtg	tggggtg	uni	ps	NULL	genic	intron_edge
		hsa-mir-6812	7	0	0	cgctctt	cgctctt	uni	ps	NULL	genic	intron_edge
		hsa-mir-6816	7	0	0	ccgcccc	ccgcccc	uni	ps	NULL	genic	intron_core
		hsa-mir-6816	7	0	0	ggtcctt	ggtcctt	uni	ps	NULL	genic	intron_core
		hsa-mir-6818	7	0	0	tgtctct	tgtctct	uni	ps	NULL	genic	intron_edge
		hsa-mir-6818	7	0	0	tgtgtga	tgtgtga	uni	ps	NULL	genic	intron_edge
		hsa-mir-6819	7	0	0	cacccca	cacccca	uni	ps	NULL	genic	intron_edge
		hsa-mir-6819	7	0	0	agaggct	agaggct	uni	ps	NULL	genic	intron_edge
		hsa-mir-6820	7	0	0	gcggcag	gcggcag	uni	ps	NULL	genic	intron_core
		hsa-mir-6820	7	0	0	gtgactt	gtgactt	uni	ps	NULL	genic	intron_core
		hsa-mir-6822	7	0	0	ggctcta	ggctcta	uni	ps	NULL	genic	intron_core
		hsa-mir-6822	7	0	0	agggaac	agggaac	uni	ps	NULL	genic	intron_core
		hsa-mir-6823	7	0	0	aaccctg	aaccctg	uni	ps	NULL	genic	intron_core
		hsa-mir-6823	7	0	0	gaggctc	gaggctc	uni	ps	NULL	genic	intron_core
		hsa-mir-6824	7	0	0	tccccta	tccccta	uni	ps	NULL	genic	intron_core
		hsa-mir-6824	7	0	0	accagag	accagag	uni	ps	NULL	genic	intron_core
		hsa-mir-6825	7	0	0	gtcagcg	gtcagcg	uni	ps	NULL	genic	intron_core
		hsa-mir-6825	7	0	0	cctcccc	cctcccc	uni	ps	NULL	genic	intron_core
		hsa-mir-6826	7	0	0	tcccctc	tcccctc	uni	ps	NULL	genic	intron_core
		hsa-mir-6827	7	0	0	gagacgg	gagacgg	uni	ps	NULL	genic	intron_edge
		hsa-mir-6827	7	0	0	ggctccc	ggctccc	uni	ps	NULL	genic	intron_edge
		hsa-mir-6829	7	0	0	gcagccc	gcagccc	uni	ps	NULL	genic	intron_edge
		hsa-mir-6829	7	0	0	aggaggc	aggaggc	uni	ps	NULL	genic	intron_edge
		hsa-mir-6831	7	0	0	gttagtc	gttagtc	uni	ps	NULL	genic	intron_core
		hsa-mir-6832	7	0	0	ccctttt	ccctttt	uni	ps	NULL	genic	intron_core
		hsa-mir-6832	7	0	0	gtagaga	gtagaga	uni	ps	NULL	genic	intron_core
		hsa-mir-6836	7	0	0	ggaggca	ggaggca	uni	ps	NULL	genic	intron_core
		hsa-mir-6836	7	0	0	gccctgc	gccctgc	uni	ps	NULL	genic	intron_core
		hsa-mir-6837	7	0	0	cttcact	cttcact	uni	ps	NULL	genic	intron_core
		hsa-mir-6837	7	0	0	ccagggc	ccagggc	uni	ps	NULL	genic	intron_core
		hsa-mir-6842	7	0	0	gggggtg	gggggtg	uni	ps	NULL	genic	intron_edge
		hsa-mir-6842	7	0	0	tggctgg	tggctgg	uni	ps	NULL	genic	intron_edge
		hsa-mir-6846	7	0	0	aggggtc	aggggtc	uni	ps	NULL	genic	intron_core
		hsa-mir-6846	7	0	0	agccccc	agccccc	uni	ps	NULL	genic	intron_core
		hsa-mir-6848	7	0	0	gagacca	gagacca	uni	ps	NULL	genic	exon
		hsa-mir-6848	7	0	0	agccccc	agccccc	uni	ps	NULL	genic	exon
		hsa-mir-6850	7	0	0	cggccgg	cggccgg	uni	ps	NULL	genic	intron_core
		hsa-mir-6850	7	0	0	ttccgca	ttccgca	uni	ps	NULL	genic	intron_core
		hsa-mir-6851	7	0	0	cacctcc	cacctcc	uni	ps	NULL	genic	intron_core
		hsa-mir-6851	7	0	0	aagggcc	aagggcc	uni	ps	NULL	genic	intron_core
		hsa-mir-6852	7	0	0	agaggac	agaggac	uni	ps	NULL	genic	exon
		hsa-mir-6852	7	0	0	ccccagg	ccccagg	uni	ps	NULL	genic	exon
		hsa-mir-6853	7	0	0	gcgtggg	gcgtggg	uni	ps	NULL	genic	intron_core
		hsa-mir-6855	7	0	0	gactgac	gactgac	uni	ps	NULL	genic	intron_core
		hsa-mir-6855	7	0	0	tggggtt	tggggtt	uni	ps	NULL	genic	intron_core
		hsa-mir-6856	7	0	0	agagagg	agagagg	uni	ps	NULL	genic	intron_edge
		hsa-mir-6857	7	0	0	ctcagtc	ctcagtc	uni	ps	NULL	genic	intron_core
		hsa-mir-6857	7	0	0	atcccca	atcccca	uni	ps	NULL	genic	intron_core
		hsa-mir-6858	7	0	0	tgaggag	tgaggag	uni	ps	NULL	genic	intron_core
		hsa-mir-6858	7	0	0	agccagc	agccagc	uni	ps	NULL	genic	intron_core
		hsa-mir-6861	7	0	0	tacccag	tacccag	uni	ps	NULL	genic	exon
		hsa-mir-6869	7	0	0	gcgcggc	gcgcggc	uni	ps	NULL	genic	intron_core
		hsa-mir-6869	7	0	0	ctactca	ctactca	uni	ps	NULL	genic	intron_core
		hsa-mir-6870	7	0	0	ggatgag	ggatgag	uni	ps	NULL	genic	intron_edge
		hsa-mir-6871	7	0	0	atgggag	atgggag	uni	ps	NULL	genic	intron_core
		hsa-mir-6871	7	0	0	agcaccc	agcaccc	uni	ps	NULL	genic	intron_core
		hsa-mir-6872	7	0	0	ctcgcat	ctcgcat	uni	ps	NULL	genic	intron_core
		hsa-mir-6872	7	0	0	ccatgcc	ccatgcc	uni	ps	NULL	genic	intron_core
		hsa-mir-6875	7	0	0	ttcttcc	ttcttcc	uni	ps	NULL	genic	intron_core
		hsa-mir-6875	7	0	0	gagggac	gagggac	uni	ps	NULL	genic	intron_core
		hsa-mir-6876	7	0	0	gctgtct	gctgtct	uni	ps	NULL	genic	intron_edge
		hsa-mir-6876	7	0	0	aggaagg	aggaagg	uni	ps	NULL	genic	intron_edge
		hsa-mir-6879	7	0	0	agggcag	agggcag	uni	ps	NULL	genic	intron_core
		hsa-mir-6879	7	0	0	gtcaccc	gtcaccc	uni	ps	NULL	genic	intron_core
		hsa-mir-6881	7	0	0	aagagga	aagagga	uni	ps	NULL	genic	intron_core
		hsa-mir-6881	7	0	0	ttacccc	ttacccc	uni	ps	NULL	genic	intron_core
		hsa-mir-6883	7	0	0	ccctccc	ccctccc	uni	ps	NULL	genic	intron_edge
		hsa-mir-6883	7	0	0	ataggga	ataggga	uni	ps	NULL	genic	intron_edge
		hsa-mir-6884	7	0	0	gtgatgg	gtgatgg	uni	ps	NULL	genic	intron_core
		hsa-mir-6884	7	0	0	cagcctc	cagcctc	uni	ps	NULL	genic	intron_core
		hsa-mir-6885	7	0	0	aagcaaa	aagcaaa	uni	ps	clustered	genic	intron_edge
		hsa-mir-6886	7	0	0	gcccttc	gcccttc	uni	ps	NULL	genic	intron_core
		hsa-mir-6887	7	0	0	gggggga	gggggga	uni	ps	NULL	genic	intron_core
		hsa-mir-6887	7	0	0	cccctcc	cccctcc	uni	ps	NULL	genic	intron_core
		hsa-mir-6888	7	0	0	aggagat	aggagat	uni	ps	NULL	genic	intron_edge
		hsa-mir-6888	7	0	0	tctgtct	tctgtct	uni	ps	NULL	genic	intron_edge
		hsa-mir-6889	7	0	0	ctccccg	ctccccg	uni	ps	NULL	genic	intron_edge
		hsa-mir-6889	7	0	0	ggcacag	ggcacag	uni	ps	NULL	genic	intron_edge
		hsa-mir-6890	7	0	0	accccat	accccat	uni	ps	NULL	genic	intron_core
		hsa-mir-6890	7	0	0	ggcagtg	ggcagtg	uni	ps	NULL	genic	intron_core
		hsa-mir-6892	7	0	0	taaggga	taaggga	uni	ps	NULL	genic	intron_core
		hsa-mir-6892	7	0	0	ccctctc	ccctctc	uni	ps	NULL	genic	intron_core
		hsa-mir-6893	7	0	0	cagcagg	cagcagg	uni	ps	NULL	genic	intron_core
		hsa-mir-6893	7	0	0	cctgcct	cctgcct	uni	ps	NULL	genic	intron_core
		hsa-mir-708	7	0	0	tctagtt	tctagtt	uni	no_ps	NULL	genic	intron_core
		hsa-mir-708	7	0	0	agctcct	agctcct	uni	no_ps	NULL	genic	intron_core
		hsa-mir-7-1	7	0	0	gtcttcc	gtcttcc	multi	no_ps	NULL	genic	intron_core
		hsa-mir-7-1	7	0	0	atttgtt	atttgtt	multi	no_ps	NULL	genic	intron_core
		hsa-mir-7106	7	0	0	tcctccc	tcctccc	uni	ps	NULL	genic	intron_edge
		hsa-mir-7106	7	0	0	agggagc	agggagc	uni	ps	NULL	genic	intron_edge
		hsa-mir-7107	7	0	0	acagacc	acagacc	uni	ps	NULL	genic	intron_core
		hsa-mir-7107	7	0	0	caggccg	caggccg	uni	ps	NULL	genic	intron_core
		hsa-mir-7108	7	0	0	gggcggg	gggcggg	uni	ps	NULL	genic	intron_core
		hsa-mir-7108	7	0	0	ggccaca	ggccaca	uni	ps	NULL	genic	intron_core
		hsa-mir-7109	7	0	0	cccccca	cccccca	uni	ps	NULL	genic	exon
		hsa-mir-7109	7	0	0	gaggctt	gaggctt	uni	ps	NULL	genic	exon
		hsa-mir-711	7	0	0	tgggtcc	tgggtcc	uni	no_ps	NULL	genic	exon
		hsa-mir-7110	7	0	0	gggggtg	gggggtg	uni	ps	NULL	genic	intron_core
		hsa-mir-7110	7	0	0	ctctctc	ctctctc	uni	ps	NULL	genic	intron_core
		hsa-mir-7111	7	0	0	gggggag	gggggag	uni	ps	NULL	genic	intron_core
		hsa-mir-7111	7	0	0	tcctctc	tcctctc	uni	ps	NULL	genic	intron_core
		hsa-mir-7113	7	0	0	ccaggga	ccaggga	uni	ps	clustered	genic	intron_core
		hsa-mir-7113	7	0	0	ctccctg	ctccctg	uni	ps	clustered	genic	intron_core
		hsa-mir-7151	7	0	0	gcctgta	gcctgta	uni	ps	NULL	genic	intron_core
		hsa-mir-7151	7	0	0	gatggat	gatggat	uni	ps	NULL	genic	intron_core
		hsa-mir-7156	7	0	0	tgttctc	tgttctc	uni	ps	NULL	genic	intron_core
		hsa-mir-7156	7	0	0	tgcagcc	tgcagcc	uni	ps	NULL	genic	intron_core
		hsa-mir-7158	7	0	0	tgaacta	tgaacta	uni	ps	NULL	intergenic	.
		hsa-mir-7158	7	0	0	gctcaat	gctcaat	uni	ps	NULL	intergenic	.
		hsa-mir-7159	7	0	0	tcaacaa	tcaacaa	uni	ps	NULL	intergenic	.
		hsa-mir-7159	7	0	0	ttctatg	ttctatg	uni	ps	NULL	intergenic	.
		hsa-mir-7160	7	0	0	gctgagg	gctgagg	uni	ps	NULL	genic	intron_edge
		hsa-mir-7160	7	0	0	agggccc	agggccc	uni	ps	NULL	genic	intron_edge
		hsa-mir-7161	7	0	0	aaagact	aaagact	uni	ps	NULL	genic	intron_core
		hsa-mir-7161	7	0	0	agatctt	agatctt	uni	ps	NULL	genic	intron_core
		hsa-mir-7162	7	0	0	acctcag	acctcag	uni	ps	NULL	50k_from_gen	.
		hsa-mir-7162	7	0	0	aggaagc	aggaagc	uni	ps	NULL	50k_from_gen	.
		hsa-mir-718	7	0	0	ggcggaa	ggcggaa	uni	no_ps	NULL	10k_from_gen	.
		hsa-mir-7-3	7	0	0	ggaagac	ggaagac	multi	no_ps	NULL	50k_from_gen	.
		hsa-mir-744	7	0	0	gcggggc	gcggggc	uni	no_ps	NULL	genic	intron_core
		hsa-mir-744	7	0	0	tgttgcc	tgttgcc	uni	no_ps	NULL	genic	intron_core
		hsa-mir-758	7	0	0	ttgtgac	ttgtgac	multi	no_ps	clustered	intergenic	.
		hsa-mir-758	7	0	0	atggttg	atggttg	multi	no_ps	clustered	intergenic	.
		hsa-mir-759	7	0	0	cagagtg	cagagtg	uni	no_ps	NULL	intergenic	.
		hsa-mir-760	7	0	0	ggctctg	ggctctg	uni	no_ps	NULL	intergenic	.
		hsa-mir-761	7	0	0	cctgctg	cctgctg	uni	no_ps	NULL	genic	exon
		hsa-mir-764	7	0	0	caggtgc	caggtgc	uni	no_ps	NULL	genic	intron_core
		hsa-mir-765	7	0	0	ctcctcc	ctcctcc	uni	ps	NULL	genic	intron_edge
		hsa-mir-766	7	0	0	ttcctcc	ttcctcc	uni	ps	NULL	genic	intron_core
		hsa-mir-766	7	0	0	gctggag	gctggag	uni	ps	NULL	genic	intron_core
		hsa-mir-767	7	0	0	tgagcag	tgagcag	uni	no_ps	clustered	genic	intron_core
		hsa-mir-767	7	0	0	atggtgc	atggtgc	uni	no_ps	clustered	genic	intron_core
		hsa-mir-770	7	0	0	ccagtac	ccagtac	uni	no_ps	NULL	intergenic	.
		hsa-mir-7702	7	0	0	agtctaa	agtctaa	uni	ps	NULL	intergenic	.
		hsa-mir-7703	7	0	0	gagtgca	gagtgca	uni	ps	NULL	genic	intron_core
		hsa-mir-7704	7	0	0	ggggtcg	ggggtcg	uni	ps	NULL	genic	exon
		hsa-mir-7705	7	0	0	gagctat	gagctat	uni	ps	NULL	genic	3_utr
		hsa-mir-7706	7	0	0	gaagcgc	gaagcgc	uni	ps	NULL	genic	5_utr
		hsa-mir-7844	7	0	0	ctagttt	ctagttt	uni	ps	clustered	genic	3_utr
		hsa-mir-7847	7	0	0	gtggagg	gtggagg	uni	ps	NULL	genic	exon
		hsa-mir-7848	7	0	0	gagggta	gagggta	uni	ps	NULL	genic	intron_core
		hsa-mir-7849	7	0	0	acaattg	acaattg	uni	ps	NULL	intergenic	.
		hsa-mir-7851	7	0	0	cccaggt	cccaggt	uni	ps	NULL	genic	intron_edge
		hsa-mir-7974	7	0	0	cacagcc	cacagcc	uni	ps	NULL	genic	intron_core
		hsa-mir-7976	7	0	0	tcagggc	tcagggc	uni	ps	NULL	genic	intron_core
		hsa-mir-802	7	0	0	agtaaca	agtaaca	uni	no_ps	NULL	intergenic	.
		hsa-mir-8052	7	0	0	gggactg	gggactg	uni	ps	NULL	10k_from_gen	.
		hsa-mir-8054	7	0	0	gtacttt	gtacttt	uni	ps	NULL	intergenic	.
		hsa-mir-8055	7	0	0	gctcaaa	gctcaaa	uni	ps	NULL	intergenic	.
		hsa-mir-8056	7	0	0	gtggatt	gtggatt	uni	ps	NULL	intergenic	.
		hsa-mir-8058	7	0	0	tggactt	tggactt	uni	ps	NULL	genic	intron_core
		hsa-mir-8059	7	0	0	gggaact	gggaact	uni	ps	NULL	50k_from_gen	.
		hsa-mir-8060	7	0	0	catgaag	catgaag	uni	ps	NULL	intergenic	.
		hsa-mir-8062	7	0	0	agtgatt	agtgatt	uni	ps	NULL	intergenic	.
		hsa-mir-8064	7	0	0	agtgtgc	agtgtgc	uni	ps	NULL	genic	intron_core
		hsa-mir-8066	7	0	0	tcacatt	tcacatt	uni	ps	NULL	genic	intron_core
		hsa-mir-8068	7	0	0	aacaaac	aacaaac	uni	ps	NULL	intergenic	.
		hsa-mir-8070	7	0	0	aatcaca	aatcaca	uni	ps	NULL	intergenic	.
		hsa-mir-8072	7	0	0	ccgccgc	ccgccgc	uni	ps	NULL	50k_from_gen	.
		hsa-mir-8073	7	0	0	cctggca	cctggca	uni	ps	NULL	genic	intron_core
		hsa-mir-8076	7	0	0	tccatat	tccatat	uni	ps	NULL	genic	intron_core
		hsa-mir-8077	7	0	0	gctgagt	gctgagt	uni	ps	NULL	genic	intron_core
		hsa-mir-8079	7	0	0	gatcact	gatcact	uni	ps	NULL	50k_from_gen	.
		hsa-mir-8080	7	0	0	tgtcctt	tgtcctt	uni	ps	NULL	intergenic	.
		hsa-mir-8081	7	0	0	ttgagtc	ttgagtc	uni	ps	NULL	intergenic	.
		hsa-mir-8082	7	0	0	gatggag	gatggag	uni	ps	NULL	genic	intron_core
		hsa-mir-8083	7	0	0	aagtcct	aagtcct	uni	ps	NULL	50k_from_gen	.
		hsa-mir-8086	7	0	0	gactagc	gactagc	uni	ps	NULL	10k_from_gen	.
		hsa-mir-8087	7	0	0	aagtctt	aagtctt	uni	ps	NULL	10k_from_gen	.
		hsa-mir-8088	7	0	0	taccgag	taccgag	uni	ps	NULL	intergenic	.
		hsa-mir-8089	7	0	0	tccccag	tccccag	uni	ps	NULL	intergenic	.
		hsa-mir-873	7	0	0	cagtctc	cagtctc	uni	no_ps	NULL	genic	intron_core
		hsa-mir-873	7	0	0	gttcctg	gttcctg	uni	no_ps	NULL	genic	intron_core
		hsa-mir-874	7	0	0	tggggcc	tggggcc	uni	no_ps	NULL	genic	intron_core
		hsa-mir-874	7	0	0	cagggca	cagggca	uni	no_ps	NULL	genic	intron_core
		hsa-mir-875	7	0	0	tttccag	tttccag	uni	no_ps	clustered	intergenic	.
		hsa-mir-875	7	0	0	gaggtat	gaggtat	uni	no_ps	clustered	intergenic	.
		hsa-mir-876	7	0	0	aaccacc	aaccacc	uni	no_ps	NULL	genic	intron_core
		hsa-mir-876	7	0	0	gaaatcc	gaaatcc	uni	no_ps	NULL	genic	intron_core
		hsa-mir-877	7	0	0	tagagga	tagagga	uni	no_ps	NULL	genic	intron_core
		hsa-mir-877	7	0	0	cctcttc	cctcttc	uni	no_ps	NULL	genic	intron_core
		hsa-mir-885	7	0	0	gtaatgg	gtaatgg	uni	no_ps	NULL	genic	intron_core
		hsa-mir-885	7	0	0	cgctgcc	cgctgcc	uni	no_ps	NULL	genic	intron_core
		hsa-mir-887	7	0	0	ttgggag	ttgggag	uni	ps	NULL	genic	intron_core
		hsa-mir-887	7	0	0	tgaacgg	tgaacgg	uni	ps	NULL	genic	intron_core
		hsa-mir-888	7	0	0	tgtcagt	tgtcagt	multi	no_ps	clustered	intergenic	.
		hsa-mir-888	7	0	0	tttgagt	tttgagt	multi	no_ps	clustered	intergenic	.
		hsa-mir-889	7	0	0	atggctg	atggctg	uni	no_ps	clustered	intergenic	.
		hsa-mir-889	7	0	0	taatatc	taatatc	uni	no_ps	clustered	intergenic	.
		hsa-mir-890	7	0	0	tccaagt	tccaagt	multi	no_ps	clustered	intergenic	.
		hsa-mir-891a	7	0	0	tcgttgc	tcgttgc	multi	ps	NULL	intergenic	.
		hsa-mir-891a	7	0	0	gtgccac	gtgccac	multi	ps	NULL	intergenic	.
		hsa-mir-891b	7	0	0	aagttgc	aagttgc	multi	ps	clustered	intergenic	.
		hsa-mir-892a	7	0	0	acacagt	acacagt	multi	no_ps	clustered	intergenic	.
		hsa-mir-892b	7	0	0	agccagt	agccagt	multi	no_ps	clustered	intergenic	.
		hsa-mir-892c	7	0	0	tctgaat	tctgaat	multi	no_ps	clustered	intergenic	.
		hsa-mir-892c	7	0	0	aaacagt	aaacagt	multi	no_ps	clustered	intergenic	.
		hsa-mir-9-1	7	0	0	accaaag	accaaag	multi	no_ps	NULL	genic	intron_core
		hsa-mir-9-1	7	0	0	agcttta	agcttta	multi	no_ps	NULL	genic	intron_core
		hsa-mir-9-2	7	0	0	agcttta	agcttta	multi	no_ps	NULL	intergenic	.
		hsa-mir-9-2	7	0	0	accaaag	accaaag	multi	no_ps	NULL	intergenic	.
		hsa-mir-921	7	0	0	ctcacta	ctcacta	uni	ps	NULL	genic	intron_core
		hsa-mir-922	7	0	0	tctgctg	tctgctg	uni	ps	NULL	genic	3_utr
		hsa-mir-92a-1	7	0	0	ggttggg	ggttggg	multi	no_ps	clustered	50k_from_gen	.
		hsa-mir-92a-1	7	0	0	attgcac	attgcac	multi	no_ps	clustered	50k_from_gen	.
		hsa-mir-92a-2	7	0	0	ccccacc	ccccacc	multi	no_ps	clustered	intergenic	.
		hsa-mir-92a-2	7	0	0	gtgcaat	gtgcaat	multi	no_ps	clustered	intergenic	.
		hsa-mir-92b	7	0	0	gggacgg	gggacgg	multi	no_ps	NULL	10k_from_gen	.
		hsa-mir-92b	7	0	0	attgcac	attgcac	multi	no_ps	NULL	10k_from_gen	.
		hsa-mir-93	7	0	0	gcacttt	gcacttt	multi	no_ps	clustered	genic	intron_core
		hsa-mir-93	7	0	0	tcagcag	tcagcag	multi	no_ps	clustered	genic	intron_core
		hsa-mir-9-3	7	0	0	ctttggt	ctttggt	multi	no_ps	NULL	intergenic	.
		hsa-mir-9-3	7	0	0	taaagct	taaagct	multi	no_ps	NULL	intergenic	.
		hsa-mir-933	7	0	0	tgcgcac	tgcgcac	uni	ps	NULL	genic	intron_core
		hsa-mir-934	7	0	0	gtctact	gtctact	uni	ps	NULL	genic	intron_edge
		hsa-mir-936	7	0	0	tctactg	tctactg	uni	ps	NULL	genic	exon
		hsa-mir-937	7	0	0	tgactca	tgactca	uni	ps	NULL	genic	exon
		hsa-mir-937	7	0	0	gcgcgga	gcgcgga	uni	ps	NULL	genic	exon
		hsa-mir-938	7	0	0	taagggc	taagggc	uni	ps	NULL	genic	intron_core
		hsa-mir-939	7	0	0	gctcccc	gctcccc	uni	ps	clustered	genic	exon
		hsa-mir-939	7	0	0	gcccagg	gcccagg	uni	ps	clustered	genic	exon
		hsa-mir-942	7	0	0	acatggc	acatggc	uni	ps	NULL	genic	intron_core
		hsa-mir-942	7	0	0	cttctct	cttctct	uni	ps	NULL	genic	intron_core
		hsa-mir-943	7	0	0	acagtca	acagtca	uni	ps	NULL	genic	exon
		hsa-mir-944	7	0	0	aattatt	aattatt	uni	ps	NULL	genic	intron_core
		hsa-mir-95	7	0	0	tttattg	tttattg	multi	no_ps	NULL	genic	intron_core
		hsa-mir-95	7	0	0	ccgttga	ccgttga	multi	no_ps	NULL	genic	intron_core
		hsa-mir-96	7	0	0	gtgccaa	gtgccaa	uni	no_ps	clustered	intergenic	.
		hsa-mir-96	7	0	0	acatgat	acatgat	uni	no_ps	clustered	intergenic	.
		hsa-mir-98	7	0	0	ttgtata	ttgtata	multi	no_ps	clustered	genic	intron_core
		hsa-mir-98	7	0	0	ctacctc	ctacctc	multi	no_ps	clustered	genic	intron_core
		hsa-mir-99a	7	0	0	aagctcg	aagctcg	multi	no_ps	clustered	intergenic	.
		hsa-mir-99a	7	0	0	acccgta	acccgta	multi	no_ps	clustered	intergenic	.

## Sheet: Table S7
	Table S7. Analysis of the proportion of C to T transitions in CpG dinucleotides in each miRNA category
	Subs, substitutions in the indicated lineage
	Prop. CpG , Proportion of substitutions in CpG sites of the total number of substitutions.
	1214 miRNA			Total CpG (n)	CpG Human (n)	CpG Chimp(n)	Subs Human	Subs Chimp	Prop. CpG Human	Prop. CpG Chimp			Total CpG (n)	CpG Human (n)	CpG Chimp(n)	Subs Human	Subs Chimp	Prop. CpG Human	Prop. CpG Chimp
	840 Primate specific miRNAs	Cluster	Clustered	14	5	9	32	39	0.15625	0.230769		Primate-specific	140	64	76	373	433	0.171582	0.17552
			Non-clustered	126	59	67	341	394	0.173021	0.170051		Conserved-beyond-primates	18	11	7	47	75	0.234043	0.0933333
		Copies	Multiple	11	5	6	30	31	0.166667	0.193548
			Single	129	59	70	343	402	0.172012	0.174129
		Localization	Intergenic	26	9	17	97	109	0.0927835	0.155963		TOTAL	CpG	non CpG
			Genic	89	41	48	219	242	0.187215	0.198347		Primate-specific	140	666
			Exon	14	6	8	23	19	0.26087	0.421053		Conserved-beyond-primates	18	104	p=0.5205
			Intron	60	30	30	160	180	0.1875	0.166667
	374 conserved-beyond-primates mIRNAs	Cluster	Clustered	9	6	3	26	40	0.230769	0.075		Human	CpG	non CpG
			Non-clustered	9	5	4	21	35	0.238095	0.114286		Primate-specific	64	309
		Copies	Multiple	7	4	3	29	44	0.137931	0.0681818		Conserved-beyond-primates	11	36	p=0.3124
			Single	11	7	4	18	31	0.388889	0.129032
		Localization	Intergenic	7	4	3	23	42	0.173913	0.0714286		Chimpanzee	CpG	non CpG
			Genic	8	5	3	15	21	0.333333	0.142857		Primate-specific	76	357
			Exon	0	0	0	0	0	0	0		Conserved-beyond-primates	7	68	p=0.0901
			Intron	8	5	3	12	15	0.416667	0.2
			Cluster 14	2	2	0	4	6	0.5	0
			Cluster 19	2	0	2	4	7	0	0.285714
	1139 miRNA			Total CpG (n)	CpG Human (n)	CpG Chimp(n)	Subs Human	Subs Chimp	Prop. CpG Human	Prop. CpG Chimp			Total CpG (n)	CpG Human (n)	CpG Chimp(n)	Subs Human	Subs Chimp	Prop. CpG Human	Prop. CpG Chimp
	771 Primate specific miRNAs	Cluster	Clustered	9	3	6	21	29	0.142857	0.206897		Primate-specific	123	56	67	320	363	0.175	0.184573
			Non-clustered	114	53	61	299	334	0.177258	0.182635		Conserved-beyond-primates	18	11	7	44	64	0.25	0.109375
		Copies	Multiple	10	5	5	27	28	0.185185	0.178571
			Single	113	51	62	293	335	0.174061	0.185075
		Localization	Intergenic	21	8	13	77	93	0.103896	0.139785		TOTAL	CpG	non CpG
			Genic	80	35	45	192	215	0.182292	0.209302		Primate-specific	123	560
			Exon	13	6	7	23	18	0.26087	0.388889		Conserved-beyond-primates	18	90	p=0.7883
			Intron	53	25	28	138	160	0.181159	0.175
	368 conserved-beyond-primates miRNAs	Cluster	Clustered	9	6	3	25	32	0.24	0.09375		Human	CpG	non CpG
			Non-clustered	9	5	4	19	32	0.263158	0.125		Primate-specific	56	264
		Copies	Multiple	7	4	3	27	33	0.148148	0.0909091		Conserved-beyond-primates	11	33	p=0.2199
			Single	11	7	4	17	31	0.411765	0.129032
		Localization	Intergenic	7	4	3	22	31	0.181818	0.0967742		Chimpanzee	CpG	non CpG
			Genic	8	5	3	14	21	0.357143	0.142857		Primate-specific	67	296
			Exon	0	0	0	0	0	0	0		Conserved-beyond-primates	7	57	p=0.1563
			Intron	8	5	3	12	15	0.416667	0.2

## Sheet: Table S8
	Table S8. Analysis of the contribution of GC-BGC in each miRNA category
	p=p-value, W= Weak, S=Strong
		MiRNAs																						Flanking Regions
		TOTAL			W-S	W-S	W-W	S-W	S-S	S-W	S-W	S-S	S-W	W-W	W-S	W-S								TOTAL			W-S	W-S	W-W	S-W	S-S	S-W	S-W	S-S	S-W	W-W	W-S	W-S
		1214 miRNA			a>c	a>g	a>t	c>a	c>g	c>t	g>a	g>c	g>t	t>a	t>c	t>g								1214 miRNA			a>c	a>g	a>t	c>a	c>g	c>t	g>a	g>c	g>t	t>a	t>c	t>g
		840 Primate specific miRNAs	Cluster	Clustered	3	9	1	0	6	19	13	2	3	2	11	2		TOTAL	W>S	S>W				900 Primate specific miRNAs	Cluster	Clustered	3	14	2	1	2	16	21	6	5	1	16	4		TOTAL	W>S	S>W
				Non-clustered	20	91	15	28	42	163	161	40	31	15	102	27		Primate-specific	265	418						Non-clustered	32	109	19	34	28	173	172	46	39	23	121	32		Primate-specific	331	461
			Copies	Multiple	5	7	3	2	5	10	10	3	1	3	8	4		Conserved-beyond-primates	52	172	p=0.0001				Copies	Multiple	3	18	3	2	1	18	19	4	7	1	11	9		Conserved-beyond-primates	113	443	p=0.0001
				Single	18	93	13	26	43	172	164	39	33	14	105	25										Single	32	105	18	33	29	171	174	48	37	23	126	27
			Localization	Intergenic	12	26	3	9	14	40	38	10	10	4	31	9			W>S bias						Localization	Intergenic	17	35	6	7	7	55	48	11	11	5	53	21			W>S bias
				Genic	7	51	13	15	29	115	101	24	21	9	66	10		Primate-specific	0.387994							Genic	10	63	10	24	17	111	111	32	27	15	62	8		Primate-specific	0.417929
				Exon	0	3	0	0	1	14	9	4	5	1	3	2		Conserved-beyond-primates	0.232143							Exon	1	1	0	5	1	6	12	3	1	5	4	0		Conserved-beyond-primates	0.203237
				Intron	7	42	11	12	21	78	72	16	11	8	54	8										Intron	7	43	10	18	11	90	88	26	18	9	49	8
		374 conserved-beyond-primates mIRNAs	Cluster	Clustered	3	10	3	2	3	17	10	1	2	0	12	3								402 conserved-beyond-primates miRNAs	Cluster	Clustered	2	24	5	0	5	27	27	5	3	5	23	8
				Non-clustered	3	9	1	2	1	11	12	3	0	2	9	3										Non-clustered	7	24	3	6	13	41	27	1	11	5	20	5
			Copies	Multiple	3	10	4	2	2	18	13	2	1	2	11	5									Copies	Multiple	9	30	8	6	12	40	30	4	7	7	27	8
				Single	3	9	0	2	2	10	9	2	1	0	10	1										Single	0	18	0	0	6	28	24	2	7	3	16	5
			Localization	Intergenic	4	9	1	3	2	12	12	2	2	0	13	5									Localization	Intergenic	3	19	2	3	5	27	19	3	7	4	19	7
				Genic	1	8	1	1	1	9	7	0	0	2	5	1										Genic	6	19	6	3	9	25	22	0	5	4	16	5
				Exon	0	0	0	0	0	0	0	0	0	0	0	0										Exon	0	0	0	0	1	2	1	0	0	0	1	0
				Intron	1	4	1	0	1	8	6	0	0	2	3	1										Intron	6	18	3	3	6	20	18	0	4	4	14	4
				Cluster 14	1	0	0	0	1	2	0	0	0	0	4	2										Cluster 14	2	5	1	0	0	7	5	2	0	0	3	2
				Cluster 19	1	1	0	0	2	1	4	0	0	0	1	1										Cluster 19	2	11	1	0	1	7	7	3	2	1	5	2
		1139 miRNA			a>c	a>g	a>t	c>a	c>g	c>t	g>a	g>c	g>t	t>a	t>c	t>g								1223 miRNAs			a>c	a>g	a>t	c>a	c>g	c>t	g>a	g>c	g>t	t>a	t>c	t>g
		771 Primate specific miRNAs	Cluster	Clustered	19	78	13	23	35	134	143	35	28	11	89	25		TOTAL	W>S	S>W				827 Primate specific miRNAs	Cluster	Clustered	3	12	2	1	2	12	15	3	5	1	11	4		TOTAL	W>S	S>W
				Non-clustered	5	7	3	2	5	8	10	3	1	1	7	3		Primate-specific	233	349						Non-clustered	30	94	18	32	23	155	156	42	36	23	112	26		Primate-specific	292	412
			Copies	Multiple	17	77	10	21	35	137	144	34	29	11	90	23		Conserved-beyond-primates	45	178	p=0.0001				Copies	Multiple	3	15	2	1	1	18	18	4	7	1	10	9		Conserved-beyond-primates	112	440	p=0.0001
				Single	11	18	2	8	11	30	35	9	9	2	28	7										Single	30	91	18	32	24	149	153	41	34	23	113	21
			Localization	Intergenic	7	48	11	13	26	95	92	22	19	7	57	10			W>S bias						Localization	Intergenic	17	33	5	6	6	49	42	8	11	5	47	21			W>S bias
				Genic	0	3	0	0	1	13	9	4	5	1	3	2		Primate-specific	0.400344							Genic	8	53	10	24	15	101	104	30	25	15	61	6		Primate-specific	0.414773
				Exon	7	40	10	11	19	63	63	15	10	6	46	8		Conserved-beyond-primates	0.201794							Exon	1	1	0	5	1	6	12	3	1	5	4	0		Conserved-beyond-primates	0.202899
				Intron	1	4	1	0	1	8	7	0	0	2	3	1										Intron	5	36	10	18	9	82	81	24	17	9	48	6
		368 conserved-beyond-primates miRNAs	Cluster	Clustered	3	7	3	1	3	15	10	1	2	0	10	2								396 conserved-beyond-primates miRNAs	Cluster	Clustered	2	24	5	0	4	26	27	5	3	5	23	8
				Non-clustered	3	8	1	2	1	10	10	2	0	2	9	3										Non-clustered	7	24	3	6	13	41	27	1	11	5	19	5
			Copies	Multiple	3	6	4	1	2	15	11	2	1	2	9	4									Copies	Multiple	9	30	8	6	11	39	30	4	7	7	26	8
				Single	3	9	0	2	2	10	9	1	1	0	10	1										Single	0	18	0	0	6	28	24	2	7	3	16	5
			Localization	Intergenic	4	5	1	2	2	9	10	2	2	0	12	4									Localization	Intergenic	3	19	2	3	4	26	19	3	7	4	18	7
				Genic	1	8	1	1	1	9	7	0	0	2	4	1										Genic	6	19	6	3	9	25	22	0	5	4	16	5
				Exon	1	4	1	0	1	8	6	0	0	2	3	1										Exon	0	0	0	0	1	2	1	0	0	0	1	0
				Intron	3	6	0	0	5	11	11	2	2	1	8	1										Intron	6	18	3	3	6	20	18	0	4	4	14	4
		HUMAN			W-S	W-S	W-W	S-W	S-S	S-W	S-W	S-S	S-W	W-W	W-S	W-S
		1214 miRNA			a>c	a>g	a>t	c>a	c>g	c>t	g>a	g>c	g>t	t>a	t>c	t>g
		840 Primate specific miRNAs	Cluster	Clustered	0	3	0	0	4	8	5	1	3	1	7	0		HUMANS	W>S	S>W
				Non-clustered	8	48	6	13	24	71	78	11	16	7	50	9		Primate-specific	125	194
			Copies	Multiple	1	6	0	1	3	3	6	1	1	2	4	2		Conserved-beyond-primates	19	76	p=0.0005
				Single	7	45	6	12	25	76	77	11	18	6	53	7
			Localization	Intergenic	4	17	1	6	8	18	15	4	3	2	15	4			W>S bias
				Genic	2	21	5	6	18	53	51	7	14	4	36	2		Primate-specific	0.39185
				Exon	0	3	0	0	1	6	5	2	3	0	2	1		No primate specific	0.2
				Intron	2	17	5	4	13	38	36	3	7	4	30	1
		374 conserved-beyond-primates mIRNAs	Cluster	Clustered	1	4	0	1	1	7	6	0	0	0	5	1
				Non-clustered	1	3	1	1	0	6	3	2	0	0	3	1			Rate					Ancestral Nuc	Primate-sp	ConFam
			Copies	Multiple	1	3	1	1	1	6	8	1	0	0	5	2			No W>S	W>S	S>W	W>W+S>S		A	15302	8328
				Single	1	4	0	1	0	7	1	1	0	0	3	0		Primate-specific	0.00366831	0.00406742	0.00554365	0.000798746		C	17364	7870
			Localization	Intergenic	1	3	0	1	1	5	5	1	0	0	4	2		No primate specific	0.000851607	0.00113163	0.00151248	0.000121658		G	17631	7998
				Genic	0	3	1	1	0	5	3	0	0	0	2	0								T	15430	8462
				Exon	0	0	0	0	0	0	0	0	0	0	0	0
				Intron	0	2	1	0	0	5	3	0	0	0	1	0
				Cluster 14	0	0	0	0	0	2	0	0	0	0	1	1
				Cluster 19	0	1	0	0	2	0	1	0	0	0	0	0
		1139 miRNA			a>c	a>g	a>t	c>a	c>g	c>t	g>a	g>c	g>t	t>a	t>c	t>g
		771 Primate specific miRNAs	Cluster	Clustered	0	1	0	0	3	5	4	1	2	1	4	0		HUMANS	W>S	S>W
				Non-clustered	7	40	5	11	22	58	73	11	13	5	46	8		Primate-specific	106	166
			Copies	Multiple	1	6	0	1	3	2	6	1	1	1	4	1		Conserved-beyond-primates	18	75	p=0.0006
				Single	6	35	5	10	22	61	71	11	14	5	46	7
			Localization	Intergenic	3	11	1	5	7	13	15	4	2	1	12	3			W>S bias
				Genic	2	19	4	5	17	43	45	7	12	3	33	2		Primate-specific	0.389706
				Exon	0	3	0	0	1	6	5	2	3	0	2	1		Conserved-beyond-primates	0.193548
				Intron	2	15	4	4	12	31	30	3	6	3	27	1
		368 conserved-beyond-primates miRNAs	Cluster	Clustered	1	4	0	1	1	7	6	0	0	0	4	1
				Non-clustered	1	3	1	1	0	6	2	1	0	0	3	1
			Copies	Multiple	1	3	1	1	1	6	7	1	0	0	4	2
				Single	1	4	0	1	0	7	1	0	0	0	3	0
			Localization	Intergenic	1	3	0	1	1	5	4	1	0	0	4	2
				Genic	0	3	1	1	0	5	3	0	0	0	1	0
				Exon	0	0	0	0	0	2	0	0	0	0	1	1
				Intron	0	2	1	0	0	5	3	0	0	0	1	0
		CHIMPANZEE			W-S	W-S	W-W	S-W	S-S	S-W	S-W	S-S	S-W	W-W	W-S	W-S
		1214 miRNA			a>c	a>g	a>t	c>a	c>g	c>t	g>a	g>c	g>t	t>a	t>c	t>g
		840 Primate specific miRNAs	Cluster	Clustered	3	6	1	0	2	11	8	1	0	1	4	2		CHIMP	W>S	S>W
				Non-clustered	12	43	9	15	18	92	83	29	15	8	52	18		Primate-specific	140	224
			Copies	Multiple	4	1	3	1	2	7	4	2	0	1	4	2		Conserved-beyond-primates	33	96	p=0.0098
				Single	11	48	7	14	18	96	87	28	15	8	52	18
			Localization	Intergenic	8	9	2	3	6	22	23	6	7	2	16	5			W>S bias
				Genic	5	30	8	9	11	62	50	17	7	5	30	8		Primate-specific	0.384615
				Exon	0	0	0	0	0	8	4	2	2	1	1	1		Conserved-beyond-primates	0.255814
				Intron	5	25	6	8	8	40	36	13	4	4	24	7
		374 conserved-beyond-primates mIRNAs	Cluster	Clustered	2	6	3	1	2	10	4	1	2	0	7	2
				Non-clustered	2	6	0	1	1	5	9	1	0	2	6	2
			Copies	Multiple	2	7	3	1	1	12	5	1	1	2	6	3
				Single	2	5	0	1	2	3	8	1	1	0	7	1
			Localization	Intergenic	3	6	1	2	1	7	7	1	2	0	9	3
				Genic	1	5	0	0	1	4	4	0	0	2	3	1
				Exon	0	0	0	0	0	0	0	0	0	0	0	0
				Intron	1	2	0	0	1	3	3	0	0	2	2	1
				Cluster 14	1	0	0	0	1	2	0	0	0	0	4	2
				Cluster 19	1	1	0	0	2	1	4	0	0	0	1	1
		1139 miRNA			a>c	a>g	a>t	c>a	c>g	c>t	g>a	g>c	g>t	t>a	t>c	t>g
		771 Primate specific miRNAs	Cluster	Clustered	3	5	0	0	2	6	7	1	0	0	4	1		CHIMP	W>S	S>W
				Non-clustered	12	38	8	12	13	76	70	24	15	6	43	17		Primate-specific	123	186
			Copies	Multiple	4	1	3	1	2	6	4	2	0	0	3	2		Conserved-beyond-primates	27	81	p=0.0072
				Single	11	42	5	11	13	76	73	23	15	6	44	16
			Localization	Intergenic	8	7	1	3	4	17	20	5	7	1	16	4			W>S bias
				Genic	5	29	7	8	9	52	47	15	7	4	24	8		Primate-specific	0.398058
				Exon	0	0	0	0	0	7	4	2	2	1	1	1		Conserved-beyond-primates	0.25
				Intron	5	25	6	7	7	32	33	12	4	3	19	7
		368 conserved-beyond-primates miRNAs	Cluster	Clustered	2	3	3	0	2	8	4	1	2	0	6	1
				Non-clustered	2	5	0	1	1	4	8	1	0	2	6	2
			Copies	Multiple	2	3	3	0	1	9	4	1	1	2	5	2
				Single	2	5	0	1	2	3	8	1	1	0	7	1
			Localization	Intergenic	3	2	1	1	1	4	6	1	2	0	8	2
				Genic	1	5	0	0	1	4	4	0	0	2	3	1
				Exon	0	0	0	0	0	0	0	0	0	0	0	0
				Intron	1	2	0	0	1	3	3	0	0	2	2	1

## Sheet: Table S9
	Table S9. Rates of substitutions observed for each type of nucleotide in the human lineage
	HUMAN (1214 miRNA)
	Primate-specific					ConFam
	Type	Counts	Corresponding Ancestral Nucleotide	Rate		Type	Counts	Corresponding Ancestral Nucleotide	Rate		Ratio
	a>c	8	15302	0.000522807		a>c	2	8328	0.000240154		2.17697
	a>g	51	15302	0.0033329		a>g	7	8328	0.000840538		3.9652
	a>t	6	15302	0.000392106		a>t	1	8328	0.000120077		3.26546
	c>a	13	17364	0.000748675		c>a	2	7870	0.00025413		2.94604
	c>g	28	17364	0.00161253		c>g	1	7870	0.000127065		12.6906
	c>t	79	17364	0.00454964		c>t	13	7870	0.00165184		2.75428
	g>a	83	17631	0.00470762		g>a	9	7998	0.00112528		4.1835
	g>c	12	17631	0.000680619		g>c	2	7998	0.000250063		2.7218
	g>t	19	17631	0.00107765		g>t	0	7998	0		NA
	t>a	8	15430	0.000518471		t>a	0	8462	0		NA
	t>c	57	15430	0.0036941		t>c	8	8462	0.000945403		3.90744
	t>g	9	15430	0.000583279		t>g	2	8462	0.000236351		2.46785
	HUMAN (1139 miRNA)
	Type	Counts	Corresponding Ancestral Nucleotide	Rate		Type	Counts	Corresponding Ancestral Nucleotide	Rate		Ratio
	a>c	7	14197	0.000493062		a>c	2	8184	0.000244379		2.01761
	a>g	41	14197	0.00288793		a>g	7	8184	0.000855327		3.37641
	a>t	5	14197	0.000352187		a>t	1	8184	0.00012219		2.8823
	c>a	11	15868	0.000693219		c>a	2	7732	0.000258665		2.67998
	c>g	25	15868	0.0015755		c>g	1	7732	0.000129333		12.1817
	c>t	63	15868	0.00397025		c>t	13	7732	0.00168132		2.36139
	g>a	77	16141	0.00477046		g>a	8	7868	0.00101678		4.69175
	g>c	12	16141	0.000743448		g>c	1	7868	0.000127097		5.84945
	g>t	15	16141	0.00092931		g>t	0	7868	0		NA
	t>a	6	14371	0.000417507		t>a	0	8347	0		NA
	t>c	50	14371	0.00347923		t>c	7	8347	0.000838625		4.14873
	t>g	8	14371	0.000556677		t>g	2	8347	0.000239607		2.32329

## Sheet: Table S10
		Table S10. Median p-values for 100 repetitions of the Hyphy analysis for different categories of miRNAs, using either ARs or flanking regions
				Median p-value					Median p-value
		1214 miRNA	Category	Flanking	ARs		1139 miRNA	Category	Flanking	ARs
		840 Primate-specific	non clustered	1	0.7521		771 Primate-specific	non clustered	0.998872	0.998872
			clustered	0.998872	0.659651			clustered	0.998638	0.998872
			single	1	0.69364			single	0.998872	1
			multiple	1	0.688514			multiple	1	1
			genic	1	1			genic	0.998872	0.998404
			intergenic	0.998872	0.447914			intergenic	0.998404	0.998872
			exon	0.22571	0.600482			exon	0.214135	0.610727
			intron_core	1	0.800098			intron_core	0.998404	0.998872
		374 Conserved-beyond-primates	non clustered	1	1		368 Conserved-beyond-primates	non clustered	1	1
			clustered	0.903911	0.933604			clustered	0.881609	0.917224
			single	1	1			single	1	1
			multiple	0.998872	0.998872			multiple	0.998872	0.973255
			genic	1	1			genic	1	1
			intergenic	1	1			intergenic	1	1
			exon	1	1			exon	1	1
			intron	1	1			intron	1	1
			Cluster 14	1	1
			Cluster 19	1	1

[truncated: 2 more sheets: Table S11, Table S12]
